# Supplementary material for: Identification of Genetic Variation Associated With Heat Tolerance in Cowpea ( Vigna unguiculata L. Walp.)
Source: Mol Ecol. 2026 Apr 3;35(7):e70327. doi: 10.1111/mec.70327 (PMC13047730; doi:10.1111/mec.70327)
Supplement: Supplementary file 3 — Table S2: mec70327‐sup‐0003‐TableS2.csv. [file MEC-35-e70327-s005.csv]

Accession name	Cultivar name	Biological status of accession	Country of origin	State/Province	Location	Latitude	Longitude	Collecting/acquisition source	Ecological/Vegatational zone	Frequency at collecting site	NOTES
TVu-10004	27 Km N BADEGGI TO EBBA	Traditional cultivar / Landrace	Nigeria	NIGER/BIDA	27 Km NORTH OF RICE RESEARCH AREA OF BADEGGI TO EBBA	9.1167	6.2833	Crop	Guinea Savanna	Rare	Original genebank data OK
TVu-10005	27 Km N BADEGGI TO EBBA	Traditional cultivar / Landrace	Nigeria	NIGER/BIDA	28 Km NORTH OF RICE RESEARCH AREA OF BADEGGI TO EBBA	9.1167	6.2833	Crop	Guinea Savanna	Rare	Original genebank data OK
TVu-10030	WUGA NO.9	Traditional cultivar / Landrace	Nigeria	NIGER/BIDA	4KM SOUTH OF WUGA TO MUREJI,NIGER/BIDA	9.0833	5.7833	Crop	Guinea Savanna	Abundant	Original genebank data OK
TVu-10032	EX GABRA	Traditional cultivar / Landrace	Nigeria	NIGER/BIDA	GBARA,41KM SOUTH OF WUGA TO MUREJI	8.787972703	5.792344184	Farm Store	Guinea Savanna	Rare	Checked/updated by Kevin
TVu-10033	TAKUTI NO.1	Traditional cultivar / Landrace	Nigeria	NIGER/LAPAI	16KM NORTH OF TAKUTI OF LAPANI TO MINNA	9.1667	6.5167	Farm Store	Guinea Savanna	Abundant	Original genebank data OK
TVu-10037	TAKUTI NO.5	Traditional cultivar / Landrace	Nigeria	NIGER/LAPAI	16KM NORTH OF TAKUTI OF LAPANI TO MINNA	9.1667	6.5167	Farm Store	Guinea Savanna	Abundant	Original genebank data OK
TVu-10056	EGAGI NO.9	Traditional cultivar / Landrace	Nigeria	NIGERIA/LAVUN	33KM EGAGI OF BIDA ,NIGER LAVUN	8.9167	5.8333	Farm Store	Guinea Savanna	Abundant	Original genebank data OK
TVu-10065	JIMA NO.7	Traditional cultivar / Landrace	Nigeria	NIGERIA/LAVUN	33KM EGAGI OF BIDA ,NIGER LAVUN	9.05	5.85	Farm Store		Abundant	Original genebank data OK
TVu-10068	JOMA NO.10	Traditional cultivar / Landrace	Nigeria	NIGERIA/LAVUN	33KM EGAGI OF BIDA ,NIGER LAVUN	9.05	5.85	Farm Store		Abundant	Original genebank data OK
TVu-10073	KAMBA NO.3	Traditional cultivar / Landrace	Nigeria	Niger /gbako	52KM NORTH OF BIDA TO ZUAGURA,NIGER/GBAKO	9.5833	6.0667	Crop	Guinea Savanna	Frequent	Original genebank data OK
TVu-10086	AJANNATU NO.4	Traditional cultivar / Landrace	Nigeria	Niger /lavun	14KM AJANNATU ON THE RIGHT OF THE MAIN ROAD ,33KM WEST OF BIDA TO MOKWA	9.35	5.8167	Farm Store		Abundant	Original genebank data OK
TVu-10281	KABA-KOUDEGOU NO.4	Traditional cultivar / Landrace	Benin	ATACORA	KABA-KOUNDEGOU VILLAGE NATITINGOU DISTRICT ATACORA PROVINCE ,13KM N OF NATITINGOU TO TANGUIETA	10.3833	1.35	Farm Store	Sudan Savanna	Frequent	Original genebank data OK
TVu-10300	DAVEDI NO.1	Traditional cultivar / Landrace	Togo	TOGO	DAVEDI ,8KM TO TABLIGBO	6.4667	1.2667	Farm Store	Savanna	Frequent	Checked/updated by Kevin
TVu-10303	ABOMEY-CALAVI NO.1	Traditional cultivar / Landrace	Benin	ATLANTIQUE/BENIN	ABOMEY-CALAVI ,20KM NORTH OF COTONOU	6.4167	2.3667	Crop	Sub-equatorial	Frequent	Original genebank data OK
TVu-10311	C 012 (FROM IBPGR)	Traditional cultivar / Landrace	Somalia	GEEDO	HORSHED VILLAGE ,2KM NORTH FROM LUGH GANANA	3.80488	42.54331	Institute, Experimental station, Research		Frequent	Imputed by Kevin based on Location info. No prior GPS location
TVu-10313	C 044 (FROM IBPGR)	Traditional cultivar / Landrace	Somalia	BAIDOA	BEREI VILLAGE,WESTERN SIDE OF BAIDOA ROAD,BAIDOA PROVINCE ,SOMAL	3.116	43.64236	Institute, Experimental station, Research		Frequent	Imputed by Kevin based on Location info. No prior GPS location
TVu-10408	EX TVU 3717 (WILD/WEEDY)	Traditional cultivar / Landrace	Nigeria		38 km S of Daura to Kano	12.55	8.45	Wild habitat			Original genebank data OK
TVu-10438	EX TVU 3717 (WILD/WEEDY)	Weedy	Nigeria		38 km S of Daura to Kano	12.55	8.45	Wild habitat			Original genebank data OK
TVu-10440	KIBAHA NO.1	Traditional cultivar / Landrace	Tanzania		KIBAHA VILLAGE 40KM WEST OF DAR-ES-SALAAM TO MOROGORO ,COARNR REGION	-6.8333	38.916698	Farm Store		Frequent	Original genebank data OK
TVu-10442	EX PEYAPEYA	Traditional cultivar / Landrace	Tanzania		PEYAPEYA VILLAGE 30KM NORTH OF KILOSA TO GAIRO ,PEYAPEYA VILLAGE	-6.7667	37.083302	Crop		Frequent	Original genebank data OK
TVu-10454	EGINGYLANY NO.2	Traditional cultivar / Landrace	Tanzania	SHINYANGA	20KM NORTH OF IRINGA TO DODOMA ,EGINGYLANY VILLAGE	-7.6667	35.700001	Crop		Frequent	Original genebank data OK
TVu-10456	SOSO EX SALIKENE	Traditional cultivar / Landrace	Gambia		SALIKENE, 10KM SW N'JABA KUNDA TO KEREWAN	13.52857979	-16.00137174	Crop	Savanna	Rare	Checked/updated by Kevin
TVu-10745	NAYOKOREH BINCH EX KAGBUNGHOH	Traditional cultivar / Landrace	Sierra Leone	BOMBALI	KAGHUNGHOH VILLAGE BOMBALI DISTRICT	8.9833	-13.1452			Frequent	Original genebank data OK
TVu-10751	MUSAIA EX SUCTAR	Traditional cultivar / Landrace	Sierra Leone	Port Loko	SUCTAR VILLAGE	8.55	-13.1667			Frequent	Original genebank data OK
TVu-10806	EX OLD SHINYANGA VILLAGE	Traditional cultivar / Landrace	Tanzania	SHINYANGA	143KM SOUTH OF MWANZA TO NZEGA ,OLD SHINYANGA VILLAGE	-3.65	33.400002	Farm Store		Frequent	Original genebank data OK
TVu-10829	EX ROUMSIKI	Traditional cultivar / Landrace	Cameroon	NORTH	83KM DEMBO, ROUMSIKI TO GAROUA	10.5167	13.5833	Farm Store	Montane	Abundant	Original genebank data OK
TVu-10910	EX NCHISA	Traditional cultivar / Landrace	Malawi		NCHISA	-13.3482012	33.9182281	Farm Store	Guinea Savanna	Occassional	Original genebank data OK
TVu-10922	EX SENGEREMA	Traditional cultivar / Landrace	Tanzania		VILLAGE SENGEREMA,MWANZA TO GEITA ROAD	-2.6667	32.666698	Farm Store	Guinea Savanna	Frequent	Original genebank data OK
TVu-10927	EX IKOKOTO	Traditional cultivar / Landrace	Tanzania		REGION IRINGA ,DISTRICT IRINGA VILLAGE IKOKOTO	-7.6833	35.983299	Farm Store	Guinea Savanna	Frequent	Original genebank data OK
TVu-10935	SWUI EX SINENDE	Traditional cultivar / Landrace	Benin		BORGOU VILLAGE 59 KMOF INA TO SINENDE REPUBLIC OF BENIN	10.3	2.3833	Farm Store	Guinea Savanna	Frequent	Original genebank data OK
TVu-10942	EX BELFOUNGOU	Traditional cultivar / Landrace	Benin		BELFOUNGOU VILLAGE .14KM NE DJOUGOU-PEHENKO VILLAGE	9.8167	1.7333	Farm Store	Guinea Savanna	Frequent	Original genebank data OK
TVu-10972	EZO EX GBARA	Traditional cultivar / Landrace	Nigeria	NIGER/BIDA	EZO EX GBARA	8.85	5.7667	Farm Store	Guinea Savanna	Rare	Original genebank data OK
TVu-10973	EZO EX GBARA	Traditional cultivar / Landrace	Nigeria	NIGER/BIDA	41KM GBARA SOUTH OF WUGA TO MUREJI	8.85	5.7667	Farm Store	Guinea Savanna	Rare	Original genebank data OK
TVu-10990	EX AGONVY	Traditional cultivar / Landrace	Benin	OUEME/BENIN	AGONVY ,97KM NORTH EAST OF COTONOU	6.8833	2.55	Farm Store	Sub-equatorial	Frequent	Original genebank data OK
TVu-11017	EX OULDEME	Traditional cultivar / Landrace	Cameroon	NORTH	14KM OF OULDEME, MORA TO MAROUA	10.95	14.15	Farm Store	Sudan/sahel transition	Frequent	Original genebank data OK
TVu-11030	EX TOULOUM	Traditional cultivar / Landrace	Cameroon	NORTH	16KM SOUTH WEST TOULOUMI KALFOU TO KAELE	10.1833	14.8333	Farm Store	Sudan/sahel transition	Abundant	Original genebank data OK
TVu-11061	EX TCHAKIDJEBE	Traditional cultivar / Landrace	Cameroon	NORTH	26KM NORTH WEST TCHAKIDJEBE OF MAROUA TO MERI	10.7333	14.2167	Farm Store	Sudan Savanna	Abundant	Original genebank data OK
TVu-11105	EX MARKANDAY	Traditional cultivar / Landrace	Cameroon	NORTH	7KM NORTH EAST OF MARKANDAY MOKOLO TO KOZA	10.8	13.85	Crop	Montane	Abundant	Original genebank data OK
TVu-11187	EX GASCHIGA	Traditional cultivar / Landrace	Cameroon	NORTH	2KM NORTH EAST GASCHIGA, GASCHIGA TO NDOUDJ	9.4333	13.3667	Farm Store	Sudan Savanna	Abundant	Original genebank data OK
TVu-11188	EX GASCHIGA	Traditional cultivar / Landrace	Cameroon	NORTH	2KM NORTH EAST GASCHIGA, GASCHIGA TO NDOUDJ	9.4333	13.3667	Farm Store	Sudan Savanna	Abundant	Original genebank data OK
TVu-11197	EX DEMBO	Traditional cultivar / Landrace	Cameroon	NORTH	64KM NORTH EAST OF DEMBO GASCHIGA TO MAYO OULO	9.7167	13.55	Farm Store	Sudan Savanna	Abundant	Original genebank data OK
TVu-11213	EX GASCHIGA	Traditional cultivar / Landrace	Cameroon	NORTH	18KM NORTH GASCHIGA GAROUA TO MAYO OULO	9.4333	13.3667		Sudan Savanna	Abundant	Original genebank data OK
TVu-11294	EX DEMBO	Traditional cultivar / Landrace	Cameroon	NORTH	83KM SOUTH DEMBO OF ROUMSIKI TO GAROUA	9.7167	13.55	Crop	Sudan Savanna	Abundant	Original genebank data OK
TVu-11330	EX MANKI II	Traditional cultivar / Landrace	Cameroon	WEST	173KM SOUTH WEST MANKI II BANYO TO FOUMBAN	5.8667	11.1	Crop	Montane	Frequent	Original genebank data OK
TVu-11382	EX MANJO	Traditional cultivar / Landrace	Cameroon		MANJO	4.85	9.7833	Farm Store	Highland/Mountain	Abundant	Original genebank data OK
TVu-11410	EX SOSO	Traditional cultivar / Landrace	Gambia		TENDEBA CAMP, 5KM NORTH OF KWINELLA TO GAMBIA RIVER	13.4333	-15.8167	Crop	Derived Savanna	Occassional	Original genebank data OK
TVu-11411	EX SOSO	Traditional cultivar / Landrace	Gambia		KERANTABA, 44KM WEST OF KWINELLA TO BURRONG	13.35088256	-16.14844973	Crop	Derived Savanna	Occassional	Checked/updated by Kevin
TVu-11788	MW80-136	Traditional cultivar / Landrace	Malawi	NORTHERN	MBWIRI,KARONGA,NORTHERN PROVINCE	-9.8333	33.883301	Farm Store			Original genebank data OK
TVu-11954	TB79-728	Traditional cultivar / Landrace	Sudan	KHARTOUN	AYLAFON VILLAGE ,53KM EAST KHARROUN ,KHARROUN PROVINCE	15.43284976	32.71857008	Crop		Occassional	Checked/updated by Kevin
TVu-11959	TB79-794	Traditional cultivar / Landrace	Sudan	Blue Nile	WAD-EL-NEIL .63KM SOUTH ABU NAAMA BLUE NILE PROVINCE	12.20010481	34.21281156	Farm Store	Low rainfall woodland savanna		Checked/updated by Kevin
TVu-11963	TB79-825	Traditional cultivar / Landrace	Sudan	Blue Nile	63KM SOUTH ABU NAAMA BENE NILE PROVINCE	12.20010481	34.21281156	Crop	Low rainfall woodland savanna	Frequent	Checked/updated by Kevin
TVu-11971	TB79-835	Traditional cultivar / Landrace	Sudan	Blue Nile	100KM SOUTH ,ABU NAAMA BENE NILE PROVINCE	12.20010481	34.21281156	Crop	Low rainfall woodland savanna	Frequent	Checked/updated by Kevin
TVu-11977	TB79-911	Traditional cultivar / Landrace	Sudan	Blue Nile	ABU NAANA RESEARCH STATION ,ABU NAANA ,BENE NILE PROVINCE	12.7333	34.1333	Institute, Experimental station, Research	Savanna	Frequent	Original genebank data OK
TVu-12996	EX BEFORONA	Traditional cultivar / Landrace	Madagascar	TAMATAVE	55KM WEST BEFORONA MORAMANGA TO BRICKAVILLE,TAMATAVE PROVINCE ,MALAGASY.	-18.9667	48.583302	Farm Store	Forest	Frequent	Checked/updated by Kevin
TVu-12997	EX BEFORONA	Traditional cultivar / Landrace	Madagascar	TULEAR	55KM WEST BEFORONA MORAMANGA TO BRICKAVILLE,TAMATAVE PROVINCE ,MALAGASY.	-18.9667	48.583302	Farm Store	Forest	Abundant	Checked/updated by Kevin
TVu-13004	EX ANALAIVA	Traditional cultivar / Landrace	Madagascar	TULEAR	23KM NORTH OF ANALAIVA MORONDAVA TO MAHABO	-20.3333	44.5	Institute, Experimental station, Research	Savanna	Occassional	Original genebank data OK
TVu-13088	SD78-897	Wild	Benin		KANDI VILLAGE.KANDI DISTRICT ,BORGOU DISTRICT 111KM N OF BIMBEREKE BENIN REPUBLIC	11.1333	2.9333	Wild habitat	Sudan Savanna	Rare	Original genebank data OK
TVu-13090	EX SANGUERE	Wild	Cameroon		SANGUERE GARSUA NGAOUNDERE,18KM SOUTH EAST	9.2167	13.4833	Crop	Sudan Savanna	Frequent	Original genebank data OK
TVu-13091	EX BANYO	Wild	Cameroon		BANYO NORTH -WEST 115KM TIBATI TO FOUMBAN	6.75	11.8167	Wild habitat	Highland/Mountain	Occassional	Original genebank data OK
TVu-13094	NIWAYE VILLAGE	Wild	Nigeria		27KM NORTH NIWAYE VILLAGE OF R.R.R,BADEGGI TO JEBBA ,NIGER STATE	9.2833	6.2833			Rare	Original genebank data OK
TVu-13095	NQ79-165	Wild	Nigeria		47KM NORTH DASA-TURAKI TO ZUNGARU	9.5167	6.1	Wild habitat		Frequent	Original genebank data OK
TVu-13232	ZM80-78C	Traditional cultivar / Landrace	Zambia		KAWUZYA,PETAUKE	-14.0833	31.1667	Farm Store			Original genebank data OK
TVu-13234	ZM80-442C	Traditional cultivar / Landrace	Zambia			-13.5833	32.583302	Farm Store			Checked/updated by Kevin
TVu-13241	SWII(BARIBA)	Traditional cultivar / Landrace	Benin		PADE VILLAGE .KANDI DISTRICT.BORGOU PROVINCE 97KM N OF BEMBEREKE TO KANO	11.0333	2.8833	Farm Store		Frequent	Original genebank data OK
TVu-13271	KAMBOINSE LOCAL	Traditional cultivar / Landrace	Burkina Faso		KAMBOINSELIED( KAMBOINSE),UPPERVOLTA	12.4631	-1.5636	Crop			Original genebank data OK
TVu-13474	EX KAKWARO	Traditional cultivar / Landrace	Kenya	WESTERN	4 NORTH EAST OF KAKWARO TO PAPONDITI	-0.34999	34.799999	Crop		Frequent	Checked/updated by Kevin
TVu-13485	EX SIAYA	Traditional cultivar / Landrace	Kenya	siaya	5KM WEST OF SIAYA TO BORO	0.066667	34.266667	Crop		Frequent	Checked/updated by Kevin
TVu-13492	EX UKWALA	Traditional cultivar / Landrace	Kenya	siaya	1KM NORTH EAST OF UKWALA TO BUTERE	0.2	34.233299	Crop		Frequent	Checked/updated by Kevin
TVu-13495	EX BORO	Traditional cultivar / Landrace	Kenya	siaya	10KM WEST OF BORO TO EBUSONGA	0.116667	34.183333	Crop		Frequent	Checked/updated by Kevin
TVu-13496	EX BORO	Traditional cultivar / Landrace	Kenya	siaya	10KM WEST OF BORO TO EBUSONGA	0.116667	34.183333	Crop		Frequent	Checked/updated by Kevin
TVu-13500	EX EBUSONGA	Wild	Kenya	siaya	1KM EAST OF EBUSONGA	0.116667	34.099998	Crop		Rare	Checked/updated by Kevin
TVu-13685	WS80-143	Traditional cultivar / Landrace	Kenya	KISUMU	1KM NORTH OF PAPONDITI TOKISUMU	-0.305664329	34.93937561	Crop			Checked/updated by Kevin
TVu-14336	AG86-2	Traditional cultivar / Landrace	Senegal	Thies	86KM DAKAR TO DIOURBEL	14.75	-16.766701	Farm Store		Frequent	Original genebank data OK
TVu-14337	AG86-3	Traditional cultivar / Landrace	Senegal	Thies	86KM DAKAR TO DIOURBEL	14.75	-16.766701	Farm Store		Occassional	Original genebank data OK
TVu-14341	AG86-8	Traditional cultivar / Landrace	Senegal		10KM DIOURBEL TO MBAKE	14.6167	-16.25	Crop		Occassional	Original genebank data OK
TVu-14344	AG86-11	Traditional cultivar / Landrace	Senegal		10KM DIOURBEL TO MBAKE	14.6167	-16.25				Original genebank data OK
TVu-14345	AG86-12	Traditional cultivar / Landrace	Senegal		10KM DIOURBEL TO MBAKE	14.6167	-16.25	Crop		Frequent	Original genebank data OK
TVu-14346	AG86-29	Traditional cultivar / Landrace	Senegal		30km of MBAKE TO DARA	15.0333	-15.7667	Crop		Frequent	Original genebank data OK
TVu-14348	AG86-36	Traditional cultivar / Landrace	Senegal		52KM MBAKE TO DARA	15.1166	-15.7333	Crop		Occassional	Original genebank data OK
TVu-14356	AG86-47	Traditional cultivar / Landrace	Senegal		2KM LOUGA TO THIES	15.6167	-16.25	Crop		Frequent	Original genebank data OK
TVu-14357	AG86-48	Traditional cultivar / Landrace	Senegal		2KM LOUGA TO THIES	15.6167	-16.25	Crop		Frequent	Original genebank data OK
TVu-14358	AG86-49	Traditional cultivar / Landrace	Senegal		15KM LOUGA TO THIES	15.4833	-16.35	Farm Store		Frequent	Original genebank data OK
TVu-14361	AG86-52	Traditional cultivar / Landrace	Senegal		15KM LOUGA TO THIES	15.4833	-16.35	Farm Store		Frequent	Original genebank data OK
TVu-14380	AG86-102	Traditional cultivar / Landrace	Senegal		26KM DARON MOUSTI TO KEBEMER	15.1333	-16.116699	Crop		Abundant	Original genebank data OK
TVu-14387	AG86-111	Traditional cultivar / Landrace	Senegal		15KM LOUGA TO LOUIS	15.9333	-16.25	Crop		Frequent	Original genebank data OK
TVu-14395	AG86-91	Traditional cultivar / Landrace	Senegal		50KM MEKHE TO DARON	15.3167	-16.133301	Crop		Frequent	Original genebank data OK
TVu-14396	AG86-134	Traditional cultivar / Landrace	Senegal		43KM DAGANA TO MATAM	16.4667	-15.2	Farm Store		Occassional	Original genebank data OK
TVu-14401	AG86-149	Traditional cultivar / Landrace	Senegal		MATAM AREA	15.5	-13.2667	Crop		Occassional	Original genebank data OK
TVu-14402	AG86-151	Traditional cultivar / Landrace	Senegal		16KM MATAM TO BAKEL	15.58469984	-13.12850706	Crop		Frequent	Checked/updated by Kevin
TVu-14405	AG86-159	Traditional cultivar / Landrace	Senegal		5KM LINGAERE TO DARA	15.3833	-15.2333	Crop		Frequent	Original genebank data OK
TVu-14406	AG86-161	Traditional cultivar / Landrace	Senegal		5KM LINGAERE TO DARA	15.3833	-15.2333	Crop		Abundant	Original genebank data OK
TVu-14410	AG86-167	Traditional cultivar / Landrace	Senegal		19KM LINGUARE TO DARA	15.3167	-15.45				Original genebank data OK
TVu-14417	AG86-175	Traditional cultivar / Landrace	Senegal		53KM DARA TO LOUGA	15.5	-16	Crop		Frequent	Original genebank data OK
TVu-14432	AG86-232	Traditional cultivar / Landrace	Senegal		73 KM TAMBA TO KAOLA	14	-14.2333	Farm Store		Occassional	Original genebank data OK
TVu-14434	AG86-234	Traditional cultivar / Landrace	Senegal		56KM TAMBA-KAOLACK PASS CYENT	13.9667	-14.5167	Farm Store		Frequent	Original genebank data OK
TVu-14446	AG86-309	Traditional cultivar / Landrace	Senegal		69KM TAMBA TO KOLDA	13.2667	-13.9	Farm Store		Frequent	Original genebank data OK
TVu-14533	AO86-25	Traditional cultivar / Landrace	Mali	kayes	123KM W OF DIDENI TO DIEMA	14.5	-9	Crop	Savanna	Occassional	Original genebank data OK
TVu-14539	AO86-61	Traditional cultivar / Landrace	Mali	Koulikoro	131KM OF BALLE TO GOUMBOU	15.0833	-7.8333	Crop	Savanna	Occassional	Original genebank data OK
TVu-14541	AO86-64	Traditional cultivar / Landrace	Mali	Koulikoro	14KM S OF GOUMBOU TO MOURDIAH	14.87807677	-7.473270676	Crop	Savanna	Frequent	Checked/updated by Kevin
TVu-14543	AO86-69	Traditional cultivar / Landrace	Mali	segou	80KM S OF SEGOU MOPTI	12.86168011	-5.770954033	Crop	Savanna	Frequent	Checked/updated by Kevin
TVu-14550	AO86-91	Traditional cultivar / Landrace	Mali	Mopti	15KM W OF SANGHA TO DIANKABOU	14.5	-3.1667	Crop	Savanna	Frequent	Original genebank data OK
TVu-14558	EX MOPTI	Traditional cultivar / Landrace	Mali	Mopti	MOPTI	14.5	-4.1833	Crop	Savanna	Frequent	Original genebank data OK
TVu-14564	AO86-164	Traditional cultivar / Landrace	Mali	sikasso	100KM W OF FANA TO BAMAKO	12.8333	-7.8333	Crop	Savanna	Occassional	Original genebank data OK
TVu-14635	AG-303	Traditional cultivar / Landrace	Central African Republic	Haute sangha	34Km South of Cammot to Benberati ( Bayele village)	4.8	16.05				Original genebank data OK
TVu-14788	AG86-17	Traditional cultivar / Landrace	Senegal		25KM DIOURBEL TO MBAKE	14.6333	-16.133301				Original genebank data OK
TVu-14795	AG86-43	Traditional cultivar / Landrace	Senegal		38KM DARA TO LOUGA	15.3833	-15.8667	Crop		Frequent	Original genebank data OK
TVu-14807	AG86-81	Traditional cultivar / Landrace	Senegal		6KM MEKHE TO DAROU MOUSTI	15.05	-16.6	Crop		Occassional	Original genebank data OK
TVu-14813	AG86-90	Traditional cultivar / Landrace	Senegal		43KM MEKHE TO DAROU	15.0167	-16.266701	Crop		Occassional	Original genebank data OK
TVu-14827	AG86-163	Traditional cultivar / Landrace	Senegal		19KM LINGUERE TO DARA	15.3167	-15.45	Crop		Rare	Original genebank data OK
TVu-14830	AG86-198	Traditional cultivar / Landrace	Senegal		35KM KAOLACK KEUR ALFA VILLAGE TO MBOUR,	14.2667	-16.383301	Farm Store		Frequent	Original genebank data OK
TVu-14834	AG86-214	Traditional cultivar / Landrace	Senegal		54KM KAOLACK TO TAMBA, NDIAYEN BAGANA VILLAGE	14.0667	-15.6167	Farm Store		Occassional	Original genebank data OK
TVu-14839	AG86-298	Traditional cultivar / Landrace	Senegal		145KM KEDOUGOU TO TAMBA	13.1	-12.6	Farm Store		Occassional	Original genebank data OK
TVu-14841	AG86-308	Traditional cultivar / Landrace	Senegal		69KM TAMBA TO KOLDA	13.2667	-13.9	Farm Store		Occassional	Checked/updated by Kevin
TVu-14843	AG86-416	Traditional cultivar / Landrace	Senegal		50KM KARANG TO KAOLACK	13.7667	-16.3333	Farm Store		Frequent	Original genebank data OK
TVu-14845	AO86-7	Traditional cultivar / Landrace	Mali	Koulikoro	22KM W OF DIDIENI TO DIEMA	14.0833	-8.3333	Crop	Savanna	Occassional	Original genebank data OK
TVu-14850	AO86-50	Traditional cultivar / Landrace	Mali		64KM NE SANDARE TO NIORO	15.0833	-9.8333	Crop	Savanna	Occassional	Original genebank data OK
TVu-14886	AO87B-18	Traditional cultivar / Landrace	Botswana	southern district	3 KM E OF MABULE (MABULI)	-25.7833	24.6	Crop	Savanna wood land	Occassional	Original genebank data OK
TVu-14890	AO87B-28B	Traditional cultivar / Landrace	Botswana	CENTRAL	30KM NE OF MACHEARENS-ZANZIBAR	-23.0833	27.75	Crop	Accra/combretum true savannah	Occassional	Original genebank data OK
TVu-14891	AO87B-30	Traditional cultivar / Landrace	Botswana	CENTRAL	39KM NE OF TSETSEBJWE-BOBONONG	-22.3333	28.6667	Crop	Savanna wood land	Occassional	Original genebank data OK
TVu-14892	AO87B-32	Traditional cultivar / Landrace	Botswana	CENTRAL	70KM N FRANCISTOWN-NSHAKASHONG	-21	27.25	Crop	Savanna wood land	Occassional	Original genebank data OK
TVu-14904	EX MAHCLAPYE	Traditional cultivar / Landrace	Botswana		MAHCLAPYE (MAHALAPYE)	-23.0833	26.75	Crop	Savanna	Occassional	Original genebank data OK
TVu-14905	EX MAHCLAPYE	Traditional cultivar / Landrace	Botswana		MAHCLAPYE	-23.0833	26.75	Crop	Savanna	Occassional	Original genebank data OK
TVu-14906	AO87N-1	Traditional cultivar / Landrace	Niger		16KM NW OF NIAMEY - GOTHEYE	13.6833	1.7907	Crop	Sahel Savanna	Frequent	Original genebank data OK
TVu-14914	AO87N-17	Traditional cultivar / Landrace	Niger		8KM OF FOREKO - MEANA	14.45	0.7667	Wild habitat	Sahel Savanna	Occassional	Original genebank data OK
TVu-14915	AO87N-19	Traditional cultivar / Landrace	Niger		8KM OF FOREKO - MEANA	14.45	0.7667	Farm Store	Sahel Savanna	Occassional	Original genebank data OK
TVu-14919	EX TILLABERY	Traditional cultivar / Landrace	Niger		TILLABERY	14.4667	1.45	Crop	Sahel Savanna	Occassional	Original genebank data OK
TVu-14921	SONDANI VILLAGE VIA SINDER/SAK	Traditional cultivar / Landrace	Niger		SONDANI VILLAGE VIA SINDER/SAKOYRA	14.5333	1.2667	Crop	Sahel Savanna	Frequent	Checked/updated by Kevin
TVu-14923	AO87N-70	Traditional cultivar / Landrace	Niger		30KM OF TORODI - BOLSI	13.4167	1.4167	Crop	Sahel Savanna	Frequent	Original genebank data OK
TVu-14924	AO87N-71	Wild	Niger		35KM OF TORODI - BOLSI	12.8333	1.4167	Wild habitat	Sahel Savanna	Frequent	Checked/updated by Kevin
TVu-14931	EX TARA	Traditional cultivar / Landrace	Niger			13.26696896	3.244956425		Sudan Savanna		Checked/updated by Kevin
TVu-14932	AO87N-109	Traditional cultivar / Landrace	Niger	DOSSO	3KM S OF TARA	14.4383485	0.813764421	Crop	Tree savanna	Occassional	Checked/updated by Kevin
TVu-14935	AO87N-119	Wild	Niger	TAHONA	41KM E OF BIRNI - KONI MARADI	14	5.6833	Crop	Tree savanna	Rare	Original genebank data OK
TVu-14939	AO87N-125	Traditional cultivar / Landrace	Niger	MARADI	194KM OF BIRNI - KONI MARADI	13.7	6.85	Crop		Frequent	Original genebank data OK
TVu-14949	AO87N-143	Weedy	Niger	MARADI	90KM NE OF MARADI VIA GAZAONA MAYAHI	13.7	7.8833	Crop		Abundant	Original genebank data OK
TVu-14967	AO87N-159	Traditional cultivar / Landrace	Niger	ZINDER	35KM S OF MATAMEYE-DAN BARTOU	13.20562872	8.327083651	Crop		Frequent	Checked/updated by Kevin
TVu-14968	DAN BARTON	Traditional cultivar / Landrace	Niger	ZINDER	DAN BARTOU, ZINDER PROVINCE,NIGER	13.2	8.4333	Farm Store		Occassional	Original genebank data OK
TVu-14970	AO87N-165	Traditional cultivar / Landrace	Niger	ZINDER	15KM E OF MATAMEYE - MAGARIA	13.2934308	8.549607812	Crop		Occassional	Checked/updated by Kevin
TVu-14971	AO87N-166	Traditional cultivar / Landrace	Niger	ZINDER	15KM E OF MATAMEYE - MAGARIA	13.2934308	8.549607812	Farm Store		Occassional	Checked/updated by Kevin
TVu-14980	AO87N-178	Traditional cultivar / Landrace	Niger	ZINDER	64KM E OF E SASSIUMBOUROM-MAGAR.	13.1	8.95	Crop		Frequent	Checked/updated by Kevin
TVu-14992	AO87N-194A	Traditional cultivar / Landrace	Niger	ZINDER	57KM E OF ZINDER - DIFFA	13.5	9.5	Crop		Occassional	Original genebank data OK
TVu-14996	AO87N-206	Traditional cultivar / Landrace	Niger	Diffa	12KM S OF DIFFA - DABAGO	13.3667	12.4667	Crop		Occassional	Original genebank data OK
TVu-15011	AO87N-247A	Traditional cultivar / Landrace	Niger	TAHONA	25KM SE OF MADAONA	13.9333	6.25	Crop		Frequent	Original genebank data OK
TVu-15016	KACHUKADJI VILLAGE SE MADAONA	Traditional cultivar / Landrace	Niger	TAHONA	KACHUKADJI VILLAGE (SE MADAONA)	14.0167	6.0333	Crop		Frequent	Original genebank data OK
TVu-15017	KACHUKADJI VILLAGE SE MADAONA	Traditional cultivar / Landrace	Niger	TAHONA	KACHUKADJI VILLAGE (SE MADAONA)	14.0167	6.0333	Crop		Frequent	Original genebank data OK
TVu-15019	KACHUKADJI VILLAGE SE MADAONA	Traditional cultivar / Landrace	Niger	TAHONA	KACHUKADJI VILLAGE (SE MADAONA)	14.0167	6.0333	Crop		Frequent	Original genebank data OK
TVu-15021	SABON GIDAN VILLAGE SE MADAONA	Wild	Niger			13.9167	5.9499998	Wild Vegetation		Rare	Original genebank data OK
TVu-15022	EX MADAONA	Weedy	Niger			14.0333	5.9833002	Crop		Rare	Original genebank data OK
TVu-15029	EX KEITA	Traditional cultivar / Landrace	Niger	TAHONA	KEITA	14.7551	5.7749	Crop		Occassional	Original genebank data OK
TVu-15035	AO87N-267	Traditional cultivar / Landrace	Niger	TAHONA	20KM E OF KEITA	14.7551	5.7749	Farm Store		Occassional	Original genebank data OK
TVu-15037	EX TAHONA	Traditional cultivar / Landrace	Niger	TAHONA	TAHONA	14.95	5.3167	Farm Store		Occassional	Original genebank data OK
TVu-15053	AG87Z-64	Traditional cultivar / Landrace	Zambia		7KM OF CHOMA - LUSAKA	-16.7894587	27.04293046	Crop		Frequent	Checked/updated by Kevin
TVu-15055	AO87N-110	Wild	Botswana		24KM S OF SERONGA - JAO	-19.0833	22.5833	Wild habitat	Sudan Savanna	Occassional	Original genebank data OK
TVu-15056	AG87Z-71	Traditional cultivar / Landrace	Zambia	western	45KM OF MONGU - SENANGA	-15.5167	23.25	Crop		Occassional	Original genebank data OK
TVu-15058	AG87Z-76	Traditional cultivar / Landrace	Zambia		131KM OF SESHEKE - LIVINGSTONE	-17.68565318	25.25101249	Crop		Occassional	Checked/updated by Kevin
TVu-15076	AG87Z-155	Traditional cultivar / Landrace	Zambia		78KM KABIRE - LASAKA	-14.5167	28.049999	Crop		Occassional	Checked/updated by Kevin
TVu-15077	MOUNT MUKU	Traditional cultivar / Landrace	Zambia		MOUNT MUKU	-10.5	33.25	Crop		Occassional	Checked/updated by Kevin
TVu-15088	AG87M-190	Traditional cultivar / Landrace	Malawi		20KM OF BALAKA - ZOMBA	-15.0167	35.116699	Crop		Frequent	Original genebank data OK
TVu-15089	AG87M-191	Traditional cultivar / Landrace	Malawi		41KM OF BALAKA - ZOMBA	-15.1333	35.25	Crop		Frequent	Original genebank data OK
TVu-15107	AG87M-224	Traditional cultivar / Landrace	Malawi		26KM OF THYOLO MULANJE	-15.9833	35.400002	Farm Store		Frequent	Original genebank data OK
TVu-15112	AG87M-243	Traditional cultivar / Landrace	Malawi		73KM OF PHALOMBE -LAKE CHILUO	-15.4	35.4333	Crop		Frequent	Original genebank data OK
TVu-15113	AG87M-244	Traditional cultivar / Landrace	Malawi		73KM OF PHALOMBE -LAKE CHILUO	-15.4	35.4333	Crop		Frequent	Original genebank data OK
TVu-15114	AG87M-247	Traditional cultivar / Landrace	Malawi		13KM OF LIWONDE - NTAJA	-15.05	35.366699	Crop		Frequent	Original genebank data OK
TVu-15116	AG87M-252	Traditional cultivar / Landrace	Malawi		16KM OF LIWONDE - NTAJA	-15.05	35.400002	Crop		Frequent	Original genebank data OK
TVu-15117	AG87M-253	Traditional cultivar / Landrace	Malawi		16KM OF LIWONDE - NTAJA	-15.05	35.400002	Crop		Frequent	Original genebank data OK
TVu-15118	AG87M-254	Traditional cultivar / Landrace	Malawi		30KM OF LIWONDE - NTAJA	-15.05	35.400002	Crop		Frequent	Original genebank data OK
TVu-15120	AG87M-263	Traditional cultivar / Landrace	Malawi		50KM OF NTAJA - CHIPONDE	-14.4333	35.616699	Crop		Frequent	Original genebank data OK
TVu-15121	AG87M-265	Traditional cultivar / Landrace	Malawi		12KM OF MANGOCHI - LIWONDE	-14.41371238	34.52868449	Crop		Frequent	Checked/updated by Kevin
TVu-15131	AG87M-293	Traditional cultivar / Landrace	Malawi		9KM OF SALIMA - LILONGWE	-13.75	34.400002	Farm Store		Frequent	Original genebank data OK
TVu-15140	AG87M-353	Traditional cultivar / Landrace	Malawi		150.4KM OF MZUZU - NKHATO BAY	-11.54663996	34.19893372	Farm Store		Frequent	Checked/updated by Kevin
TVu-15141	AG87M-357	Traditional cultivar / Landrace	Malawi		11.2KM OF MZUZU - KARONGA	-11.3833	33.983299	Crop		Occassional	Original genebank data OK
TVu-15142	AG87M-360	Traditional cultivar / Landrace	Malawi		40KM OF MZUZU - KARONGA	-11.2167	33.849998	Farm Store		Rare	Original genebank data OK
TVu-15143	AG87M-361	Traditional cultivar / Landrace	Malawi		40KM OF MZUZU - KARONGA	-11.2167	33.849998	Farm Store		Occassional	Original genebank data OK
TVu-15146	AG87M-387	Traditional cultivar / Landrace	Malawi		35.2KM OF KARONGA - MSUKU	-10.2	34.033298	Farm Store		Occassional	Original genebank data OK
TVu-15147	AG87M-388	Traditional cultivar / Landrace	Malawi		35.2KM OF KARONGA - MSUZU	-10.2	34.033298	Farm Store		Occassional	Original genebank data OK
TVu-15149	AG87M-399	Traditional cultivar / Landrace	Malawi		8KM OF EKWEDENI - MZIMBA	-11.4	33.833302	Crop		Occassional	Original genebank data OK
TVu-15151	AG87M-403	Traditional cultivar / Landrace	Malawi		49.6KM OF EKWENDENI - MZIMBA	-11.77066913	33.68597449	Crop		Frequent	Checked/updated by Kevin
TVu-15166	JAKARI TOWN	Traditional cultivar / Landrace	Cameroon		JAKARI TOWN	5.9833	10.7333	Farm Store		Occassional	Original genebank data OK
TVu-15170	AG87C-565	Traditional cultivar / Landrace	Cameroon		69KM OF FOUMBAM - BANYO	5.8	11.4333	Farm Store		Occassional	Original genebank data OK
TVu-15171	AG87C-566	Traditional cultivar / Landrace	Cameroon		94KM OF FOUMBAM - BANYO	6.0333	11.5333	Farm Store		Frequent	Original genebank data OK
TVu-15184	AG87C-693	Traditional cultivar / Landrace	Cameroon		104KM OF BAMENDA - MAMFE	5.7667	9.7333	Farm Store		Frequent	Original genebank data OK
TVu-15186	AG87C-695	Traditional cultivar / Landrace	Cameroon		40KM OF BAMENDA - MAMFE	5.83849587	9.8810198	Farm Store		Frequent	Checked/updated by Kevin
TVu-15190	AG87C-702	Traditional cultivar / Landrace	Cameroon		60KM OF MAMFE - KUMBA	5.3833	9.4	Farm Store		Frequent	Original genebank data OK
TVu-15191	AG87C-705	Traditional cultivar / Landrace	Cameroon		126KM OF MAMFE - KUMBA	5.1	9.35	Farm Store		Frequent	Original genebank data OK
TVu-15197	AG87C-711	Traditional cultivar / Landrace	Cameroon		176KM OF MAMFE - KUMBA	4.6833	9.45	Farm Store		Frequent	Original genebank data OK
TVu-15198	AG87C-714	Traditional cultivar / Landrace	Cameroon		20KM OF KUMBA - LOUM	4.7333	9.5167	Crop		Frequent	Original genebank data OK
TVu-15200	AG87C-718	Traditional cultivar / Landrace	Cameroon		46KM OF LOUM - BAFANG	5	10	Farm Store		Frequent	Original genebank data OK
TVu-15202	AG88CO-1	Traditional cultivar / Landrace	Republic of the Congo	BOUNZO	3KM OF LONDIMA - SIBITI	-4.1167	13.0333	Farm Store		Frequent	Original genebank data OK
TVu-15204	AG88CO-3	Traditional cultivar / Landrace	Republic of the Congo		17KM OF LONDIMA - SIBITI	-4.05	13.1167	Farm Store		Frequent	Original genebank data OK
TVu-15208	AG88CO-20	Traditional cultivar / Landrace	Congo		17KM OF LONDIMA - SIBITI	-3.973087583	13.12877451			Occassional	Checked/updated by Kevin
TVu-15229	AG88CO-186	Traditional cultivar / Landrace	Republic of the Congo		76KM OF LOUBOMO - KIBANGON	-3.4333	12.2333	Farm Store		Frequent	Original genebank data OK
TVu-15230	AG88CO-187	Traditional cultivar / Landrace	Congo		60KM OF LOUBOMO - KIBANGON	-3.5667	12.3333	Farm Store		Frequent	Original genebank data OK
TVu-15238	AG88CO-247	Traditional cultivar / Landrace	Republic of the Congo		36KM OF SIBITI-ZAMAGA,BIDONA V	-3.549	13.416	Farm Store	Forest	Frequent	Original genebank data OK
TVu-15239	AG88CO-269	Traditional cultivar / Landrace	Republic of the Congo		36KM OF KINKAK BRAZZAVILLE	-4.3833	14.9167	Crop	Savanna/Forest transition	Occassional	Original genebank data OK
TVu-15240	AG88CO-290	Traditional cultivar / Landrace	Republic of the Congo		10KM OF ODZIBA-NGO	-3.483	15.433	Crop	Savanna	Occassional	Original genebank data OK
TVu-15242	AG88CO-313	Traditional cultivar / Landrace	Republic of the Congo		130KM OF ODZIBA-NGO	-2.65	15.6333	Crop	Savanna	Occassional	Original genebank data OK
TVu-15243	AG88CO-320	Traditional cultivar / Landrace	Republic of the Congo		17KM OF NGO DJANBALA	-2.483	15.6	Farm Store	Savanna	Occassional	Original genebank data OK
TVu-15251	PS87CH-34	Traditional cultivar / Landrace	Chad	LAC	1KM OF LAC TCHAD-GUITE VILLAGE	12.93730496	14.80454317	Farm Store		Frequent	Checked/updated by Kevin
TVu-15256	PS87CH-47	Traditional cultivar / Landrace	Chad		17KM S OF N'DJAMENA-GUELENDENA	12.35	15.1	Farm Store		Occassional	Original genebank data OK
TVu-15262	PS87CH-84B	Traditional cultivar / Landrace	Chad		11KM S OF GUELENDENG - BONGOR	10.8	15.5833	Farm Store		Occassional	Original genebank data OK
TVu-15279	PS87CH-247	Traditional cultivar / Landrace	Chad	MOYEN CHARI	23KM E OF SARH - KYABE	9.249766171	18.38941727	Farm Store		Frequent	Checked/updated by Kevin
TVu-15285	PS87CH-281	Traditional cultivar / Landrace	Chad	MOYEN CHARI	47KM NW OF SARH - DIK	9.2667	18.0667	Farm Store		Frequent	Original genebank data OK
TVu-15295	PS87CH-370	Traditional cultivar / Landrace	Chad	CHARI BAGUIRMI	20KM E OF NOURA - ATI	12.9667	16.5333	Farm Store		Frequent	Original genebank data OK
TVu-15299	PS87CH-380	Traditional cultivar / Landrace	Chad	CHARI BAGUIRMI	47KM E OF NGOURA - ATI	12.8833	16.766701	Farm Store		Frequent	Original genebank data OK
TVu-15301	PS87CH-390	Traditional cultivar / Landrace	Chad	CHARI BAGUIRMI	117KM E OF NGOURA - ATI	13.0833	17.233299	Farm Store		Occassional	Original genebank data OK
TVu-15307	PS87CH-408	Traditional cultivar / Landrace	Chad	BATHA	138KM NE OF ATI - ABECHE	13.3	19.35	Farm Store		Frequent	Original genebank data OK
TVu-15308	PS87CH-414	Traditional cultivar / Landrace	Chad	BATHA	OUM HADJER MARKET PLACE	13.3333	19.549999	Farm Store		Frequent	Original genebank data OK
TVu-15315	PS87CH-456	Traditional cultivar / Landrace	Chad	GUERA	57KM W OF MONGO - BOKORO	12.0333	18.200001	Farm Store		Frequent	Original genebank data OK
TVu-15323	PS87CH-527	Traditional cultivar / Landrace	Chad	MAYO KEBBI	18KM E OF PALA - KELO	9.3833	15.0667	Farm Store		Frequent	Original genebank data OK
TVu-15332	PS87CH-616	Traditional cultivar / Landrace	Chad	LOGONE ORIENTAL	36KM OF MONDOU - GORE	8.45	16.35	Farm Store		Frequent	Original genebank data OK
TVu-15340	PS87CH-685	Traditional cultivar / Landrace	Chad	LOGONE ORIENTAL	86KM S OF MONDOU - BAIBOKOUM	7.9	16.0333	Farm Store		Frequent	Original genebank data OK
TVu-15341	PS87CH-693	Traditional cultivar / Landrace	Chad	LOGONE ORIENTAL	121KM S OF MONDOU - BAIBOKOUM	7.8333	15.8	Crop		Frequent	Original genebank data OK
TVu-15350	PS87T-26	Traditional cultivar / Landrace	Tanzania	TANGA REGION	34KM W OF KOROGWE - MOMBO	-5.0167	38.299999			Frequent	Original genebank data OK
TVu-15352	PS87T-37	Traditional cultivar / Landrace	Tanzania	FRUSHOTO DISTRICT	MOMBO IRRIG.SCHEME,MOMBO TOWN	-4.882977679	38.28522336	Crop		Frequent	Checked/updated by Kevin
TVu-15353	PS87T-39	Traditional cultivar / Landrace	Tanzania	KILIMANJARO REGION	28KM N OF MOMBO - SAME	-4.6833	38.116699	Crop		Occassional	Original genebank data OK
TVu-15360	PS87T-166	Traditional cultivar / Landrace	Tanzania	KIGOMA	ITAGALA VILLAGE	-4.9	29.6667	Farm Store		Occassional	Original genebank data OK
TVu-15362	PS87T-245A	Traditional cultivar / Landrace	Tanzania	MBEYA	65KM E OF MBEYA - MAKAMBAKO	-8.85	34.049999	Farm Store		Occassional	Original genebank data OK
TVu-15368	PS87T-282	Traditional cultivar / Landrace	Tanzania	IRINGA	T.A.R.O STATION IRINGA	-7.7833	35.6833	Crop		Frequent	Original genebank data OK
TVu-15375	PS87T-296	Traditional cultivar / Landrace	Tanzania	IRINGA	19KM NE OF IRINGA - MOROGORO	-7.7333	35.916698	Farm Store		Frequent	Original genebank data OK
TVu-15378	PS87T-304	Traditional cultivar / Landrace	Tanzania	IRINGA	132KM NE OF IRINGA - MOROGORO	-7.45	36.5667	Farm Store		Frequent	Original genebank data OK
TVu-15379	PS87T-310	Traditional cultivar / Landrace	Tanzania	MOROGORO	39KM NE OF MIKUMI VIL.MOROGORO	-7.3333	37.116699	Farm Store		Frequent	Original genebank data OK
TVu-15388	PS87Z-343	Traditional cultivar / Landrace	Zimbabwe	MOSHOMALOUD CENTRAL	30KM SOUTH OF TCHODA - GOKWE	-17.633301	29.016701	Crop		Frequent	Original genebank data OK
TVu-15391	BEREA VILLAGE	Traditional cultivar / Landrace	Lesotho	BEREA	BEREA VILLAGE	-29.299999	27.5833	Farm Store		Frequent	Original genebank data OK
TVu-15395	PEKA VILLAGE	Traditional cultivar / Landrace	Lesotho	BEREA	PEKA VILLAGE	-28.8291	28.213				Original genebank data OK
TVu-15399	HA KORANTA VILLAGE	Traditional cultivar / Landrace	Lesotho	MASERU	HA KORANTA VILLAGE	-29.73505795	27.36830452				Checked/updated by Kevin
TVu-15400	HA KORANTA	Traditional cultivar / Landrace	Lesotho	MASERU	HA KORANTA VILLAGE	-29.73505795	27.36830452				Checked/updated by Kevin
TVu-15407	PS88L-116	Traditional cultivar / Landrace	Lesotho	OUTHING	15KM NE OF MOYENI-QACHA'S NEK	-30.4667	27.75	Farm Store		Occassional	Original genebank data OK
TVu-15411	HARABOLILANE VILLAGE	Traditional cultivar / Landrace	Lesotho	MOHALE'S HOEK	HARABOLILANE VILLAGE	-30.200001	27.950001	Farm Store		Frequent	Checked/updated by Kevin
TVu-15413	HA RAMOHOLI	Traditional cultivar / Landrace	Lesotho	QACHA'S NEK	HA RAMOROLI	-30	28.5	Farm Store		Occassional	Original genebank data OK
TVu-15420	EX LEKOKOANENG	Traditional cultivar / Landrace	Lesotho	BEREA	LEKOKOANENG	-29.133301	27.633301				Original genebank data OK
TVu-15424	BUTHA - BUTHE TOWN	Traditional cultivar / Landrace	Lesotho	BUTHA-BUTHA	BUTHA - BUTHE TOWN	-28.76798463	28.2512257	Farm Store		Frequent	Checked/updated by Kevin
TVu-15426	TSIKOANE VILLAGE	Traditional cultivar / Landrace	Lesotho	BUTHA-BUTHA	TSIKOANE VILLAGE	-28.88987422	28.00015338	Farm Store		Occassional	Checked/updated by Kevin
TVu-15431	NTONGA VILLAGE	Traditional cultivar / Landrace	Swaziland	MANZINI	NTONGA VILLAGE	-27.0333	31.4				Original genebank data OK
TVu-15440	EX NHLANGANO	Traditional cultivar / Landrace	Swaziland	SHISELWENI	NHLANGANO	-27.1	31.2167	Farm Store		Occassional	Original genebank data OK
TVu-15441	PS88S-203A	Traditional cultivar / Landrace	Swaziland	MANZINI	MANZINI TOWN	-26.483299	31.4	Farm Store		Frequent	Original genebank data OK
TVu-15442	PS88S-203B	Traditional cultivar / Landrace	Swaziland	MANZINI	MANZINI TOWN	-26.483299	31.4	Farm Store		Frequent	Original genebank data OK
TVu-15445	PS88S-216	Traditional cultivar / Landrace	South Africa		SICUNUSA VILLAGE	-26.883301	30.9333				Country changed to South Africa. Removed State. Checked/updated by Kevin.
TVu-15446	PS88S-219	Traditional cultivar / Landrace	Swaziland	MANZINI	NYAKENI VILLAGE	-26.366699	31.4333				Original genebank data OK
TVu-15570	PS87T-90	Traditional cultivar / Landrace	Tanzania	ARUSHA	1KM E OF HOTEL MANYARA-NGORONGORO	-3.4833	35.849998	Farm Store		Occassional	Checked/updated by Kevin
TVu-15576	PS87CH-545	Traditional cultivar / Landrace	Chad	MAYO KEBBI	77KM E OF PALA -KELO	9.35	15.5	Farm Store		Frequent	Original genebank data OK
TVu-15578	MONDOU MARKET PLACE	Traditional cultivar / Landrace	Chad	LOGONE ORIENTAL	MONDOU MARKET PLACE	8.563873408	16.08256906	Farm Store		Frequent	Checked/updated by Kevin
TVu-15589	AO87N-126	Traditional cultivar / Landrace	Niger	MARADI	194KM BLKONIN - MARADI	13.7	6.85	Crop	Tree savanna	Frequent	Original genebank data OK
TVu-15591	SABO GIDA (SE MADAONA)	Traditional cultivar / Landrace	Niger	TAHONA	SABOGIDA (SE MADAONA)	13.9167	5.95	Crop		Frequent	Original genebank data OK
TVu-15852	PS87CH-544	Traditional cultivar / Landrace	Chad	MAYO KEBBI	77KM E OF PALA TO KELO	9.35	15.5	Farm Store		Frequent	Original genebank data OK
TVu-15853	PS87CH-327	Traditional cultivar / Landrace	Chad	CHARI BAGUIRMI	99KM OF BOUSSO TO N'DJAMENA	10.85	16.116699	Farm Store		Frequent	Original genebank data OK
TVu-16029	PF88-1	Traditional cultivar / Landrace	Somalia	MIDDLE SHEBELLE	27KM NW OF MOGADISHU TO GIOHAR	2.25	45.416698	Farm Store	Middle Savanna	Frequent	Original genebank data OK
TVu-16390	SOGUE	Traditional cultivar / Landrace	Benin	OMEME		6.683333	2.683333	Farm Store		Abundant	Checked/updated by Kevin
TVu-16393	SEWE	Traditional cultivar / Landrace	Benin	ATLANTIQUE	21KM OF GBETO ALLADA	6.65	2.005	Farm Store	Savanna	Frequent	Original genebank data OK
TVu-16399	KPODJI	Traditional cultivar / Landrace	Benin	ATLANTIQUE		6.583333	2.011667	Farm Store	Savanna	Abundant	Checked/updated by Kevin
TVu-16400	VIYEYIFOKPI	Traditional cultivar / Landrace	Benin	ATLANTIQUE		6.583333	2.011667	Farm Store	Savanna	Abundant	Checked/updated by Kevin
TVu-16403	DAMADAMI (LOCAL)	Traditional cultivar / Landrace	Benin	ATLANTIQUE	8KM OF JIZON-KPO SEKOU TO ABASSATO	6.589188416	2.279086875	Farm Store	Savanna	Abundant	Checked/updated by Kevin
TVu-16408	KPODJI-NOIR	Traditional cultivar / Landrace	Benin		12KM OF AGBANGUIZOUN( AGBAGNIZOUN) TO COMEY,ZOU PROVINCE ,R.BENIN	7.006667	1.95	Farm Store	Derived Savanna	Abundant	Original genebank data OK
TVu-16431		Traditional cultivar / Landrace	Chad		27KM SOYUTH EAST OF SARH TO DIK,MOYEN CHARI TEHAD.	8.948722392	18.55275452				Checked/updated by Kevin
TVu-16438		Traditional cultivar / Landrace	Chad	LOGONE ORIENTAL	56KM SOUTH OF MONDOU TO BAIBOKOUM,LOGONE ORIENTAL ,CHAD	8.2	16.1833	Farm Store			Original genebank data OK
TVu-16461	TCD - 68C	Traditional cultivar / Landrace	Chad		IBPGR CHAD	12.1667	16.0592				Checked/updated by Kevin
TVu-2027	KANO- 8	Traditional cultivar / Landrace	Nigeria		KANO,NIGERIA	11.9944	8.5138				Original genebank data OK
TVu-2033	KANO-14	Traditional cultivar / Landrace	Nigeria		KANO,NIGERIA	11.9944	8.5138				Original genebank data OK
TVu-2222	NO. 9 V.RACEMOSA	Wild	Nigeria		IBADAN ,NIGERIA	7.3878	3.8964				Original genebank data OK
TVu-3640	SUBS. UNGUICULATA	Traditional cultivar / Landrace	Cameroon		N'GAAUNDERE	7.35	13.5667				Original genebank data OK
TVu-3670	KR4	Traditional cultivar / Landrace	Nigeria		New Bussa market, 15 km W of Kainji Dam	9.8667	4.4833				Original genebank data OK
TVu-3672	KR8	Traditional cultivar / Landrace	Nigeria		Impawa 23 km N of Kano to Daura	12.2	8.4833				Original genebank data OK
TVu-3686	WEEDY	Weedy	Nigeria		Kenewaya, 39 km N of Sokoto	13.4	5.25				Original genebank data OK
TVu-3689	WEEDY	Weedy	Nigeria		Tunga Tude, 39 km N of Sokoto	13.48127288	5.291100879				Checked/updated by Kevin
TVu-3699	WEEDY	Weedy	Nigeria		Dankusu, 29 km N of Birninkebbi	12.75	4.1833				Original genebank data OK
TVu-3701	WEEDY	Weedy	Nigeria		Birninkebbi	12.5	4.1833				Original genebank data OK
TVu-3707	WEEDY	Weedy	Nigeria		Near Shinkafe, 85 km N of Gusau	12.7333	6.5				Original genebank data OK
TVu-3709	WEEDY	Weedy	Nigeria		Near Shinkafe, 85 km N of Gusau	12.7333	6.5				Original genebank data OK
TVu-3710	KR45	Traditional cultivar / Landrace	Nigeria		Near Katsina	13	7.5333				Original genebank data OK
TVu-3713	WEEDY	Weedy	Nigeria		Kayawa, 56 km E of Katsina	12.9333	8.1				Original genebank data OK
TVu-3717	WEEDY	Weedy	Nigeria		38 km S of Daura to Kano	12.55	8.45				Original genebank data OK
TVu-3718	KR53	Traditional cultivar / Landrace	Nigeria		55 km N of Kano to Daura	12.4667	8.4667				Original genebank data OK
TVu-3722	WEEDY	Weedy	Nigeria		Near Kano	12	8.5167				Original genebank data OK
TVu-3724	WEEDY	Weedy	Nigeria		Riminsanya, 68 km W of Bauchi to Jos	10.1167	9.2				Original genebank data OK
TVu-3736	KR76	Traditional cultivar / Landrace	Nigeria		Foggo, 70 km E of Birninkudu to Potisku	11.3667	9.95				Original genebank data OK
TVu-3739	WEEDY	Weedy	Nigeria		Bulkachuwa, 54 km E of Azare to Pokisku	11.6667	10.6667				Original genebank data OK
TVu-3745	KR85	Traditional cultivar / Landrace	Nigeria		34 km N of Maiduguri to Lake Chad	12.1167	13.0667				Original genebank data OK
TVu-3752	WEEDY	Weedy	Nigeria		14 km N of Mongonu to Baga	12.7667	13.65				Original genebank data OK
TVu-3760	WEEDY	Weedy	Nigeria		28 km S of Bama to Gwoza	11.25	13.6667				Original genebank data OK
TVu-3761	KR102	Traditional cultivar / Landrace	Nigeria		47 km S of Bama to Gwoza	11.0833	13.6333				Original genebank data OK
TVu-3766	KR107	Traditional cultivar / Landrace	Nigeria		Biriya, 16 km S of Bama to Gwoza	11.3667	13.6833				Original genebank data OK
TVu-3773	KR114	Traditional cultivar / Landrace	Nigeria		55 km W of Maiduguri to Kano	11.8833	12.7833				Original genebank data OK
TVu-3786	WEEDY	Weedy	Nigeria		Dadinkowa, 35 km E of Gomber to Biu	10.2333	11.4333				Original genebank data OK
TVu-3787	WEEDY	Weedy	Nigeria		6 km E of Gombe to Biu	10.2833	10.25				Original genebank data OK
TVu-3788	WILD	Wild	Nigeria		8 km W of Gombe to Bauchi	10.2667	11.0333				Original genebank data OK
TVu-3790	WEEDY	Weedy	Nigeria		46 km W of Gombe to Bauchi	10.3167	10.65				Original genebank data OK
TVu-3791	KR137	Traditional cultivar / Landrace	Nigeria		35 km E of Bauchi to Gombe	10.2167	10.1167				Original genebank data OK
TVu-3799	WEEDY	Weedy	Nigeria		Darazo, 114 km NE of Bauchi to Potiskum	11.0167	10.4				Original genebank data OK
TVu-3801	WEEDY	Weedy	Nigeria		Kari, 302 km E of Kano to Potiskum	11.2333	10.5667				Original genebank data OK
TVu-3804	KR149 A	Traditional cultivar / Landrace	Nigeria		40 km W of Kari to Kano	11.3833	10.2833				Original genebank data OK
TVu-3817	KR162	Traditional cultivar / Landrace	Nigeria		33 km SW of Hadejia to Kano	12.3667	9.7333				Original genebank data OK
TVu-3818	KR163	Traditional cultivar / Landrace	Nigeria		72 km NE of Kano to Hadejia	12.35	9.1167				Original genebank data OK
TVu-3820	WEEDY	Weedy	Nigeria		2 km NW of Kano to Katsina	12	8.5167				Original genebank data OK
TVu-3827	INTROGRESSION	Weedy	Nigeria		62 km NW of Kano to Katsina	12.3167	8.0333				Original genebank data OK
TVu-3830	INTROGRESSION	Weedy	Nigeria		10 km S of Yashi to Funtua	12.2833	7.7667				Original genebank data OK
TVu-3833	KR178	Traditional cultivar / Landrace	Nigeria		Dan Janku, 40 km S of Yashi to Funtua	12.05	7.7333				Original genebank data OK
TVu-3835	KR180	Traditional cultivar / Landrace	Nigeria		64 km S of Yashi to Funta	11.8333	7.6667				Original genebank data OK
TVu-3842	WEEDY	Weedy	Nigeria		27 km SE of Funtua to Zaria	11.2833	7.4				Original genebank data OK
TVu-3843	INTROGRESSION	Weedy	Nigeria		26 km SE of Funtua to Zaria	11.2833	7.4				Original genebank data OK
TVu-3847	KR194	Traditional cultivar / Landrace	Nigeria		2 km W of Zaria	11.0667	7.7333				Original genebank data OK
TVu-3850	KR197	Traditional cultivar / Landrace	Nigeria		8 km S of Zaria to Kaduna	11.0167	7.6333				Original genebank data OK
TVu-3853	WEEDY	Weedy	Nigeria		43 km W of Kaduna to Tegina	10.6167	7.1				Original genebank data OK
TVu-3857	KR204	Traditional cultivar / Landrace	Nigeria		40 km N of Bida to Tegina	9.4167	6				Original genebank data OK
TVu-3874	KR224	Traditional cultivar / Landrace	Nigeria		Kaura Namoda, 58 km N of Gusau	12.65	6.6333				Original genebank data OK
TVu-3890	KIRSTINZIELLA	Traditional cultivar / Landrace	Nigeria		Maiduguri market	11.8833	13.2667				Original genebank data OK
TVu-3896	WEEDY	Weedy	Nigeria		16 km E of Yashi	12.3833	8.0333				Original genebank data OK
TVu-3897	KR249	Weedy	Nigeria		Mongonu market	12.7167	13.5667				Original genebank data OK
TVu-3914	EX HADEJIA	Traditional cultivar / Landrace	Nigeria		HADEJIA	12.4243588	10.032389				Original genebank data OK
TVu-3923	EX OKUTA	Traditional cultivar / Landrace	Nigeria		OKUTA	5.709742651	6.810704514				Checked/updated by Kevin
TVu-3924	EX YOLA	Traditional cultivar / Landrace	Nigeria		YOLA	12.6053	4.8766				Original genebank data OK
TVu-3937	EX PATEGI	Traditional cultivar / Landrace	Nigeria		PATEGI	8.7333	5.75				Original genebank data OK
TVu-3941	EX NEW BUSSA	Traditional cultivar / Landrace	Nigeria		NEW BUSSA	9.8833	4.5167				Original genebank data OK
TVu-3947	EX EJULE	Traditional cultivar / Landrace	Nigeria		EJULE	7.3597	7.1016				Original genebank data OK
TVu-3965	KR257	Traditional cultivar / Landrace	Nigeria		Ede, 80 km E of Ibadan to Oshogbo	7.7333	4.5167				Original genebank data OK
TVu-3969	KR258	Traditional cultivar / Landrace	Nigeria		85 km E of Ibadan to Oshogbo	7.75	4.55				Original genebank data OK
TVu-3978	KR262	Traditional cultivar / Landrace	Nigeria		Erin-Ile, 56 km N of Oshogbo to Offa	8.0833	4.65				Original genebank data OK
TVu-3997	KR275	Traditional cultivar / Landrace	Nigeria		30 km E of Kabba to Lokoja	7.9333	6.3				Original genebank data OK
TVu-4026	KR293	Traditional cultivar / Landrace	Nigeria		13 km N of Auchi	7.1833	6.2667				Original genebank data OK
TVu-4030	KR298	Traditional cultivar / Landrace	Nigeria		57 km E of Auchi to Agenebode	7.1	6.5667				Original genebank data OK
TVu-4048	KR313	Traditional cultivar / Landrace	Nigeria		Ewu market, 98 km N of Benin	6.7833	6.2167				Original genebank data OK
TVu-4057	KR322	Traditional cultivar / Landrace	Nigeria		Iziama, 18 km N of Owerri	5.6667	7				Original genebank data OK
TVu-4097	KR379	Traditional cultivar / Landrace	Nigeria		120 km NW of Otukpa	7.10168	7.65945				Original genebank data OK
TVu-4107	KR387	Traditional cultivar / Landrace	Nigeria		Katsina Ala	7.1667	9.5				Original genebank data OK
TVu-4191	KR430	Traditional cultivar / Landrace	Nigeria		Jalingo market	8.9167	11.4167				Original genebank data OK
TVu-42	DIXIELEE SEL.	Traditional cultivar / Landrace	Nigeria		IFE,NIGERIA	7.4667	4.5667				Original genebank data OK
TVu-4200	KR431	Traditional cultivar / Landrace	Nigeria		Jalingo market	8.9167	11.4167				Original genebank data OK
TVu-4210	KR434	Traditional cultivar / Landrace	Nigeria		115 km SW of Yola to Jalingo	9.0667	11.5167				Original genebank data OK
TVu-4213	KR434	Traditional cultivar / Landrace	Nigeria		115 km SW of Yola to Jalingo	9.0667	11.5167				Original genebank data OK
TVu-4229	KR440	Traditional cultivar / Landrace	Nigeria		70 km N of Yola to Mubi	9.8833	12.6333				Original genebank data OK
TVu-4232	KR441	Traditional cultivar / Landrace	Nigeria		90 km N of Yola to Mubi	10.0333	12.6667				Original genebank data OK
TVu-4233	KR441	Traditional cultivar / Landrace	Nigeria		90 km N of Yola to Mubi	10.0333	12.6667				Original genebank data OK
TVu-4243	KR444	Traditional cultivar / Landrace	Nigeria		62 km S of Mubi to Yola	10.1833	12.7				Original genebank data OK
TVu-4247	KR445	Traditional cultivar / Landrace	Nigeria		42 km S of Mubi to Yola	10.1667	12.8333				Original genebank data OK
TVu-4255	KR448	Traditional cultivar / Landrace	Nigeria		15 km S of Mubi to Yola	10.25	13.1333				Original genebank data OK
TVu-4275	KR450	Traditional cultivar / Landrace	Nigeria		Numan market	9.4667	12.05				Original genebank data OK
TVu-4285	KR453	Traditional cultivar / Landrace	Nigeria		25 km NW of Numan to Gombe	9.6167	11.8833				Original genebank data OK
TVu-43	II-V-5-6	Traditional cultivar / Landrace	Nigeria		IFE,NIGERIA	7.4667	4.5667				Original genebank data OK
TVu-4306	KR460	Traditional cultivar / Landrace	Nigeria		57 km SE of Gombe to Numan	9.8	11.2333				Original genebank data OK
TVu-4307	KR460	Traditional cultivar / Landrace	Nigeria		57 km SE of Gombe to Numan	9.8	11.2333				Original genebank data OK
TVu-4309	KR461	Traditional cultivar / Landrace	Nigeria		40 km SE of Gombe to Numan	9.95	11.1667				Original genebank data OK
TVu-4312	KR461	Traditional cultivar / Landrace	Nigeria		40 km SE of Gombe to Numan	9.95	11.1667				Original genebank data OK
TVu-4316	KR462	Traditional cultivar / Landrace	Nigeria		26 km SE of Gombe to Numan	10.05	11.1333				Original genebank data OK
TVu-4328	KR465	Traditional cultivar / Landrace	Nigeria		56 km SE of Jos to Pankshin	9.1	9.1				Original genebank data OK
TVu-4344	KR469	Traditional cultivar / Landrace	Nigeria		21 km E of Pankshin	9.35	9.5833				Original genebank data OK
TVu-4374	KR475	Traditional cultivar / Landrace	Nigeria		Langtang market	9.1667	9.7833				Original genebank data OK
TVu-4384	KR479	Traditional cultivar / Landrace	Nigeria		Langtang market	9.1667	9.7833				Original genebank data OK
TVu-4395	EX LOKOJA, KWARA	Traditional cultivar / Landrace	Nigeria		LOKOJA, KWARA	8.5778284	6.1417085				Original genebank data OK
TVu-4419	EX MUBI, N E	Traditional cultivar / Landrace	Nigeria		MUBI, N E	10.2984768	13.3809601				Original genebank data OK
TVu-4438	EX MUBI, N E	Traditional cultivar / Landrace	Nigeria		MUBI, N E	10.2984768	13.3809601				Original genebank data OK
TVu-4461	EX MUBI, N E	Traditional cultivar / Landrace	Nigeria		MUBI, N E	10.2984768	13.3809601				Original genebank data OK
TVu-4481	EX UST-KUMASI	Traditional cultivar / Landrace	Ghana		UST-KUMASI	6.68848	-1.62443				Original genebank data OK
TVu-4483	EX UST-KUMASI	Traditional cultivar / Landrace	Ghana		UST-KUMASI	6.68848	-1.62443				Original genebank data OK
TVu-4484	EX UST-KUMASI	Traditional cultivar / Landrace	Ghana		UST-KUMASI	6.68848	-1.62443				Original genebank data OK
TVu-4489	EX CRI-KUMASI	Traditional cultivar / Landrace	Ghana		CRI-KUMASI	6.671667084	-1.600000378				Checked/updated by Kevin
TVu-4492	EX CRI-KUMASI	Traditional cultivar / Landrace	Ghana		CRI-KUMASI	6.6833	-1.6167				Original genebank data OK
TVu-450	KANO MARKET A	Traditional cultivar / Landrace	Nigeria		KANO MARKET A	12.0001	8.51672				Original genebank data OK
TVu-53	C 20-41	Traditional cultivar / Landrace	Nigeria		IFE,NIGERIA	7.4667	4.5667				Original genebank data OK
TVu-59	ALABUNCH	Traditional cultivar / Landrace	Nigeria		IFE,NIGERIA	7.4667	4.5667				Original genebank data OK
TVu-6744	EX TVU 3722	Traditional cultivar / Landrace	Nigeria		Near Kano	12	8.5167				Original genebank data OK
TVu-6824	EX TVU 3752	Weedy	Nigeria		14 km N of Mongonu to Baga	12.7667	13.65				Original genebank data OK
TVu-7119	EX-GOMBE FARMERS FIELD	Traditional cultivar / Landrace	Nigeria		GOMBE FARMERS FIELD	10.5	11.25				Original genebank data OK
TVu-7322	10 Km S MALUWA	Traditional cultivar / Landrace	Ghana		10 Km S MALUWE	8.6667	-2.25	Farm or cultivated habitat	Guinea Savanna	Frequent	Original genebank data OK
TVu-7325	5 Km N PWALAGU TO BOLGATANGA	Traditional cultivar / Landrace	Ghana		5 Km N PWALAGU TO BOLGATANGA	10.64708636	-0.85760158	Crop		Frequent	Checked/updated by Kevin
TVu-7339	EX KANGAKROM (16 Km N TARKWA)	Traditional cultivar / Landrace	Ghana		KANGAKROM (16 Km N TARKWA TO BOGOSO	5.4	-2	Farm Store	Derived Savanna	Occassional	Original genebank data OK
TVu-7352	30 Km SE KADE TO ASAMANKASE	Traditional cultivar / Landrace	Ghana		30 Km SE KADE TO ASAMANKASE	6.0833	-0.8333	Farm Store	Savanna/Forest transition	Frequent	Original genebank data OK
TVu-7362	8 Km N TARKWA TO BOGOSO	Traditional cultivar / Landrace	Ghana		8 Km N TARKWA TO BOGOSO	5.3833	-2	Crop	Forest	Occassional	Original genebank data OK
TVu-7382	EX KPEVE	Traditional cultivar / Landrace	Ghana		KPEVE	6.6833	0.33329		Savanna/Forest transition		Original genebank data OK
TVu-7383	16 Km W NAKPANDURI TO GAMBAGA	Traditional cultivar / Landrace	Ghana		16 Km W NAKPANDURI TO GAMBAGA	10.5667	-0.25	Farm or cultivated habitat	Sudan Savanna	Frequent	Original genebank data OK
TVu-7443	EX NKWANTANANG	Traditional cultivar / Landrace	Ghana		NKWANTANANG,ALEX AMPONGSAH	6.749169	-0.711365	Farm land	Savanna/Forest transition	Frequent	Original genebank data OK
TVu-7456	BA HAUSA	Traditional cultivar / Landrace	Nigeria		Nigeria:Sokoto state yauri division viu giromasha	11.1667	4.8			Abundant	Original genebank data OK
TVu-7459	BA HAUSA	Traditional cultivar / Landrace	Nigeria		Nigeria sokoto state birnin kebbi division viu zauro	12.4667	4.2167			Abundant	Original genebank data OK
TVu-7509	1 Km W SHENDAM HOTEL	Traditional cultivar / Landrace	Nigeria		1 Km W SHENDAM HOTEL	8.8333	9.5	Crop	Guinea Savanna	Abundant	Original genebank data OK
TVu-7530	25 Km NE SHENDAM TO PANYAM	Traditional cultivar / Landrace	Nigeria		25 Km NE SHENDAM TO PANYAM	9.0167	9.2833	Crop	Guinea Savanna	Abundant	Original genebank data OK
TVu-7547	25 Km S YELWA TO IBI	Traditional cultivar / Landrace	Nigeria		25 Km S YELWA TO IBI	8.5667	9.6667	Crop	Guinea Savanna	Abundant	Original genebank data OK
TVu-7559	40 Km S PANYAM TO SHENDAM	Traditional cultivar / Landrace	Nigeria		40 Km S PANYAM TO SHENDAM ROAD ABOUT 40S PANYAM	9.1167	9.1	Crop	Montane	Frequent	Original genebank data OK
TVu-7560	40 Km S PANYAM TO SHENDAM	Traditional cultivar / Landrace	Nigeria		40 Km S PANYAM TO SHENDAM	9.1	9.1	Crop	Edge of scarp(bottom)	Frequent	Original genebank data OK
TVu-7562	40 Km S PANYAM TO SHENDAM	Traditional cultivar / Landrace	Nigeria		40 Km S PANYAM TO SHENDAM	9.1	9.1	Crop	Base of Scarp	Frequent	Original genebank data OK
TVu-7566	26 Km S YELWA TO IBI	Traditional cultivar / Landrace	Nigeria		26 Km S YELWA TO IBI	8.6667	9.6667	Crop	Guinea Savanna	Abundant	Original genebank data OK
TVu-7575	12 Km S PANKSHIN TO LANGTANG	Traditional cultivar / Landrace	Nigeria		12 Km S PANKSHIN TO LANGTANG	9.15	9.4167	Crop	Base of Scarp	Abundant	Original genebank data OK
TVu-7588	38 Km S BOKKOS TO LONGKAT TURN	Traditional cultivar / Landrace	Nigeria		38 Km S BOKKOS TO LONGKAT TURN	9.1333	9.1	Crop	Montane	Occassional	Original genebank data OK
TVu-7609	13 Km BANDIGARA TO SARGHA	Traditional cultivar / Landrace	Mali		13 Km BANDIGARA TO SARGHA	14.4	-3.55	Crop	Savanna	Occassional	Original genebank data OK
TVu-7610	15 Km BANDIGARA TO SANGHA	Traditional cultivar / Landrace	Mali		15 Km BANDIGARA TO SANGHA V.ARID	14.4	-3.5333	Crop	Savanna	Occassional	Original genebank data OK
TVu-7611	15 Km BANDIGARA TO SANGHA	Traditional cultivar / Landrace	Mali		15 Km BANDIGARA TO SANGHA	14.4	-3.5333	Crop	Savanna	Occassional	Original genebank data OK
TVu-7612	16 Km BANDIGARA TO SANGHA	Traditional cultivar / Landrace	Mali		16 Km BANDIGARA TO SANGHA	14.4	-3.5333	Crop	Savanna	Occassional	Original genebank data OK
TVu-7613	EX PARANDOUGOU MARKET	Traditional cultivar / Landrace	Mali		PARANDOUGOU MARKET	13.84892594	-4.312375358	Farm Store	Savanna	Frequent	Checked/updated by Kevin
TVu-7614	EX SANGHA	Traditional cultivar / Landrace	Mali		SANGA	14.4667	-3.3	Farm Store	Savanna	Frequent	Original genebank data OK
TVu-7625	16 Km BANDIGARA TO SANGHA	Traditional cultivar / Landrace	Mali		16 Km BANDIGARA TO SANGHA	14.4	-3.5333	Crop	Sudan Savanna	Occassional	Original genebank data OK
TVu-7628	EX SANGHA	Traditional cultivar / Landrace	Mali		SANGHA	14.4667	-3.3	Farm Store	Sudan Savanna	Frequent	Original genebank data OK
TVu-7638	34 Km KOULIKORO TO BANAMBA	Traditional cultivar / Landrace	Mali		99KM ON ROAD BAMAKO TO BANAMBA.DOUMA VILLAGE	13.1833	-7.6167	Crop	Sudan Savanna	Frequent	Original genebank data OK
TVu-7642	8 Km N DIDIEMI	Traditional cultivar / Landrace	Mali		8 Km N DIDIEMI	13.95	-8.1833	Crop	Sudan Savanna	Abundant	Original genebank data OK
TVu-7647	EX KAMIKA (95 Km N KOLOKANI)	Traditional cultivar / Landrace	Mali		KAMIKA (95 Km N KOLOKANI- NARA)	14.1667	-7.6		Sudan Savanna	Frequent	Original genebank data OK
TVu-7664	73 Km BAMAKO TO BORGUNI	Traditional cultivar / Landrace	Mali		73 Km S BAMAKO TO BORGUNI	11.9333	-7.8833	Farm Store	Sudan Savanna	Occassional	Original genebank data OK
TVu-7677	EX NARANKORO	Traditional cultivar / Landrace	Mali		165KM S OF BOUGOUNI,	10.45	-7.45	Farm Store	Sudan Savanna	Frequent	Original genebank data OK
TVu-7680	EX NARANKORO	Traditional cultivar / Landrace	Mali		165KM S OF BOUGOUNI,	10.45	-7.45	Crop	Sudan Savanna	Frequent	Original genebank data OK
TVu-7684	117 Km BORGOUNI TO SIKASO	Traditional cultivar / Landrace	Mali		117 Km BORGOUNI TO SIKASO	11.4167	-6.4167	Farm Store	Sudan Savanna	Frequent	Original genebank data OK
TVu-7697	17 Km SW SIKASO	Traditional cultivar / Landrace	Mali		17 Km SW SIKASO	11.25	-5.8167	Crop	Sudan Savanna	Frequent	Original genebank data OK
TVu-7709	56 Km BORGOUNI TO SIKASO	Traditional cultivar / Landrace	Mali		56 Km BORGOUNI TO SIKASO	11.3833	-7.0333	Farm Store	Sudan Savanna	Frequent	Original genebank data OK
TVu-7713	EX NARANKORO	Traditional cultivar / Landrace	Mali		NARANKORO.165 KM S OF BOUGOUNI	10.45	-7.45	Farm Store	Sudan Savanna	Frequent	Original genebank data OK
TVu-773	KUZAIMA	Traditional cultivar / Landrace	Nigeria		KANO NIGERIA	12.0001	8.51672				Original genebank data OK
TVu-7788	EX TEDIDOUO (7 Km E BOURA)	Traditional cultivar / Landrace	Cote d'Ivoire		TEDIDOUO (7 Km E BOURA)	9.2667	-2.9333	Farm Store	Savanna/Forest transition	Abundant	Original genebank data OK
TVu-7792	EX ASSOUMI (8 Km SW BOURA)	Traditional cultivar / Landrace	Cote d'Ivoire		ASSOUMI (8 Km SW BOURA)	9.2167	-3.0667	Crop	Savanna/Forest transition	Abundant	Original genebank data OK
TVu-7829	EWA EX ERUSU-AKOKO	Traditional cultivar / Landrace	Nigeria	ONDO	ERUSU-AKOKO ,ONDO STAE	7.9167	5.5	Farm Store	Forest	Occassional	Original genebank data OK
TVu-7835	EWA EX OKE-IGBO	Traditional cultivar / Landrace	Nigeria	ONDO	OKE-IGBO(FARMERS STORE)	7.1667	4.75	Farm Store	Forest	Occassional	Original genebank data OK
TVu-7856	EWA 1 Km OYO TO ARE	Traditional cultivar / Landrace	Nigeria		1KM OYO TO ARE ROAD	7.8333	3.9167	Crop	Savanna	Frequent	Original genebank data OK
TVu-7880	EX SALIAGI	Traditional cultivar / Landrace	Nigeria		SALIAGI ,12KM LOKOJO EASTWARDO ,KWARA STATE	7.8333	6.8333	Farm Store	Savanna	Frequent	Original genebank data OK
TVu-7881	EX REPENI	Traditional cultivar / Landrace	Nigeria	KWARA	REPENI ,14KM LOKOJA EASTWARDO LOKOJA ,KWARA STATE	7.8333	6.8333	Farm Store	Savanna	Frequent	Original genebank data OK
TVu-7882	EX REPENI	Traditional cultivar / Landrace	Nigeria	KWARA	REPENI ,14KM LOKOJA EASTWARDO LOKOJA ,KWARA STATE	7.8333	6.8333	Farm Store	Savanna	Frequent	Original genebank data OK
TVu-7890	EX KARARA-EGBA	Traditional cultivar / Landrace	Nigeria	KWARA	KARARA-EGBA.45KM LOKOJA EASTWARD KWARA STATE	8	6.6667	Farm Store	Derived Savanna	Frequent	Original genebank data OK
TVu-7905	EX KABISHANNI	Traditional cultivar / Landrace	Nigeria	PLATEAU	KEFFI SOUTHWARDS ,KABISHANNI ,PLATEAU STATE	8.8333	7.8333	Farm Store	Savanna	Frequent	Original genebank data OK
TVu-7907	EX GWAYA	Traditional cultivar / Landrace	Nigeria	PLATEAU	KEFFI SOUTHWARDS ,GWAYA,PLATEAU STATE	8.8333	7.8333	Farm Store	Savanna	Frequent	Original genebank data OK
TVu-7941	EX UMORUBASA, NIGER STATE	Traditional cultivar / Landrace	Nigeria	NIGER	WESTWARD BIDA,UMORUBASA, NIGER STATE	9.5	6	Farm Store	Savanna	Frequent	Original genebank data OK
TVu-7967	17 Km SW SIKASO	Traditional cultivar / Landrace	Mali		17 Km SW SIKASO	11.25	-5.8167	Crop	Sudan Savanna	Frequent	Original genebank data OK
TVu-7970	EX ASSOUMI (8 Km SW BOURA)	Traditional cultivar / Landrace	Cote d'Ivoire		ASSOUMI (8 Km SW BOURA)	9.2167	-3.0667	Crop	Savanna/Forest transition	Abundant	Original genebank data OK
TVu-7991	DAN BUMA	Traditional cultivar / Landrace	Nigeria		Nigeria :sokoto state yauri division Viu warra	10.25	4.75			Abundant	Checked/updated by Kevin
TVu-7999	EX EKOSO (30 Km SE KADE)	Traditional cultivar / Landrace	Ghana		EKOSO(1KM FROM QUARSHIE	5.866901134	-0.686268209	Farm Store	Savanna/Forest transition	Frequent	Checked/updated by Kevin
TVu-8033	DORNG EX SUAKOKO RES. STA.	Traditional cultivar / Landrace	Liberia		CENTRAL AGRIC. EXPT. STA.SUAKOKO,BONG COUNTY	6.9833	-9.5833	Crop	Forest	Frequent	Original genebank data OK
TVu-8056	33 Km SW ZAKI BIAM TO YANDEV	Traditional cultivar / Landrace	Nigeria		33 Km SW ZAKI BIAM TO YANDEV	7.4833	9.35	Crop	Derived Savanna	Frequent	Original genebank data OK
TVu-8123	MAI BAKIN HANCHI	Traditional cultivar / Landrace	Nigeria		NIGERIA SOKOTO STATE YAURI DIVISION VIU YAURI	10.8	4.7667				Original genebank data OK
TVu-8131	EX MEMIMASO	Traditional cultivar / Landrace	Ghana		MEMIMASO 18 MlDDLE WEST EJURA,GHANA	7.4167	-1.4167	Crop	Savanna/Forest transition	Abundant	Original genebank data OK
TVu-8143	EX FRAFRA SETTLEMENT, DAMONGO	Traditional cultivar / Landrace	Ghana		FRAFRA SETTLEMENT, DAMONG	9.0667	-1.8333	Crop	Guinea Savanna	Frequent	Original genebank data OK
TVu-8157	EX KLEFE ACHATIME	Traditional cultivar / Landrace	Ghana		KLEFE ACHATIME	6.5667	0.4833	Crop	Savanna/Forest transition	Occassional	Original genebank data OK
TVu-816	EX LAFIA	Traditional cultivar / Landrace	Nigeria		LAFIA	8.4833	8.5167				Original genebank data OK
TVu-8182	EWA EX OGBESE	Traditional cultivar / Landrace	Nigeria	ONDO	OGBESE ONDO STATE	7.1667	5.3333	Farm Store	Forest	Occassional	Original genebank data OK
TVu-8189	YAR GUNGU	Traditional cultivar / Landrace	Nigeria		AGRIC SERVICE DIVISION ,M.N.R, ZING	8.8833	11.3333	Institute, Experimental station, Research		Frequent	Original genebank data OK
TVu-8191	4 Km E GANYE	Traditional cultivar / Landrace	Nigeria		4 Km E GANYE	8.4167	12.1333	Crop	Savanna	Frequent	Original genebank data OK
TVu-8215	EX MAYO BANI, 48 Km N MUBI	Traditional cultivar / Landrace	Nigeria		MAYO BANI, 48 Km N MUBI	10.4667	13.2667	Crop		Frequent	Original genebank data OK
TVu-8216	50 Km S MUBI TO BELEL	Traditional cultivar / Landrace	Nigeria		50 Km S MUBI TO BELEL	9.8333	13.2167	Farm Store		Frequent	Original genebank data OK
TVu-8222	29 Km W MUBI TO GOMBE	Traditional cultivar / Landrace	Nigeria		29 Km W MUBI TO GOMBE	10.25	13.0333	Farm Store		Frequent	Original genebank data OK
TVu-8228	EX FADAN RAKE (41 Km W MUBI)	Traditional cultivar / Landrace	Nigeria		41 Km W MUBI WEST MUBI TO GOMBI	10.2167	12.9167	Farm Store		Frequent	Original genebank data OK
TVu-8231	54 Km NE JALINGO TO ZING	Traditional cultivar / Landrace	Nigeria		54 Km NE JALINGO TO ZING	9.0333	11.6	Farm Store		Frequent	Original genebank data OK
TVu-8244	18 Km N KOLOKANI	Traditional cultivar / Landrace	Mali		TAOTAO NIORA/NARA JUNCTION .18 Km N KOLOKANI	13.7333	-8.0167	Crop	Sudan Savanna	Frequent	Original genebank data OK
TVu-8261	EX KOENTOU	Traditional cultivar / Landrace	Burkina Faso		In refrence to F78-12.From field to Koentou.33km bobo to Dedougou	11.25	-4.1167	Crop	Sudan Savanna	Frequent	Original genebank data OK
TVu-8291	EX BENA	Traditional cultivar / Landrace	Burkina Faso		BENA 128KM BOBO TO NOUNA	12.0833	-4.1833	Farm Store	Sudan Savanna	Frequent	Original genebank data OK
TVu-8296	EX DIERI	Traditional cultivar / Landrace	Burkina Faso		DEIRI 9KM FROM ORODARA	11	-5	Crop	Sudan Savanna	Occassional	Original genebank data OK
TVu-8306	EX LOUMANA	Traditional cultivar / Landrace	Burkina Faso		LOUMANA 25KM, FROM SINDOU	10.5667	-5.4167	Farm Store	Sudan Savanna	Frequent	Original genebank data OK
TVu-8330	EX CHALINZE	Traditional cultivar / Landrace	Tanzania		REG; DODOMA DISTRICT;DODOMA .VILLAGE; CHALINZE	-6.172184618	35.72758065	Crop	Guinea Savanna	Frequent	Checked/updated by Kevin
TVu-8331	EX CHALINZE	Traditional cultivar / Landrace	Tanzania		REG; DODOMA DISTRICT;DODOMA .VILLAGE; CHALINZE	-6.172184618	35.72758065	Farm Store	Guinea Savanna	Frequent	Checked/updated by Kevin
TVu-8332	EX MKWESE	Traditional cultivar / Landrace	Tanzania		REG; SINGIDA DISTRICT;MANYONI .VILLAGE;MKWESE	-5.6333	34.799999	Crop	Guinea Savanna	Frequent	Original genebank data OK
TVu-8337	EMMA EX UKIRIGURU	Traditional cultivar / Landrace	Tanzania		AGRIC.RESEARCH INSTITUTE .UKIRIGURU MWANZA	-2.7	33.016701	Institute, Experimental station, Research	Guinea Savanna	Frequent	Original genebank data OK
TVu-8356	EX IKOKOTO	Traditional cultivar / Landrace	Tanzania		REGION IRINGA ,DISTRICT IRINGA VILLAGE IKOKOTO	-7.6833	35.983299	Farm Store	Guinea Savanna	Frequent	Original genebank data OK
TVu-841	EX BAJINA WC-2	Traditional cultivar / Landrace	Nigeria		KANO ,NIGERIA	12.0001	8.51672				Original genebank data OK
TVu-8470	DRAMANKUMA NO.3	Traditional cultivar / Landrace	Ghana		30KM S BOLGATANGA	10.5333	-0.81669	Farm Store	Guinea Savanna grass land	Frequent	Original genebank data OK
TVu-8472	EX KAASE	Traditional cultivar / Landrace	Ghana		KAASE,ASHANTI	6.6833	-1.6667	Farm Store	Forest	Occassional	Original genebank data OK
TVu-8482	EX MIHAMA	Traditional cultivar / Landrace	Tanzania		REG; TALOSA DISTRICT;NZEGA .VILLAGE;MIHIMA	-4.215026767	33.18473005	Farm Store	Guinea Savanna	Frequent	Checked/updated by Kevin
TVu-8500	SOURKOUDOUGOU NO.1	Traditional cultivar / Landrace	Burkina Faso		SOUKOUDOUGOU 17KM BOBO TO FANAMANA	11.3	-4.3667	Farm Store	Sudan Savanna	Frequent	Original genebank data OK
TVu-8512	EX SAMOROGOUAN	Traditional cultivar / Landrace	Burkina Faso		FIELD SAMOROGOUAN 50KM ORODARA TO NDOROLA	11.4167	-4.9167	Farm Store	Sudan Savanna	Frequent	Original genebank data OK
TVu-8523	EX TOLKABOUA	Traditional cultivar / Landrace	Burkina Faso		TOLKABOUA 34KM GAOUA TO BATIU	10.1667	-2.95	Farm Store	Sudan Savanna	Frequent	Original genebank data OK
TVu-8574	OLORUNDA NO.1	Traditional cultivar / Landrace	Nigeria	KWARA	OLORUNDA,KWARA STATE	8.3333	4.5	Farm Store	Savanna	Frequent	Original genebank data OK
TVu-8579	ALATE NO.2	Traditional cultivar / Landrace	Nigeria	oyo	ALATE ,OYO STATE	8.3333	4.25	Farm Store	Savanna	Frequent	Original genebank data OK
TVu-8600	EX ADVEDJE	Traditional cultivar / Landrace	Togo	TOGO	AVEDJE,10KM FROM AGBELOUVE	6.6667	1.2667	Farm Store	Savanna	Frequent	Original genebank data OK
TVu-8604	ADAKAKPE MOTTLED BROWN	Traditional cultivar / Landrace	Togo	TOGO	ADAKAKPE, LOME TO NORTH.(NOTSE)	6.9167	1.1833	Farm Store	Savanna	Frequent	Checked/updated by Kevin
TVu-8619	AMOUSSOUKOPE NO.1	Traditional cultivar / Landrace	Togo	TOGO	AMUDUSSOUKOPE,79KM LOME TO KPALIME	6.6167	0.8833	Farm Store	Savanna	Frequent	Original genebank data OK
TVu-8620	AMOUSSOUKOPE NO.2	Traditional cultivar / Landrace	Togo	TOGO	AMUDUSSOUKOPE,79KM LOME TO KPALIME	6.6167	0.8833	Farm Store	Savanna	Frequent	Original genebank data OK
TVu-8621	AMOUSSOUKOPE NO.3	Traditional cultivar / Landrace	Togo	TOGO	AMUDUSSOUKOPE,79KM LOME TO KPALIME	6.6167	0.8833	Farm Store	Savanna	Frequent	Original genebank data OK
TVu-8622	EX AVENTONOU	Traditional cultivar / Landrace	Togo	TOGO	AVENTONOU 97KM LOME TO KPALIME	6.75	0.86669	Farm Store	Forest	Frequent	Original genebank data OK
TVu-8625	EX AGBATOPE	Traditional cultivar / Landrace	Togo	TOGO	AGBATOPE ,6KM TSEVIE TO TABLIGBO	6.4667	1.2667	Farm Store	Savanna	Frequent	Original genebank data OK
TVu-8626	DAVEDI NO.2	Traditional cultivar / Landrace	Togo	TOGO	DAVEDI ,8KM TO TABLIGBO	6.4667	1.2667	Farm Store	Savanna	Frequent	Checked/updated by Kevin
TVu-8666	NIAOULI NO.6	Traditional cultivar / Landrace	Benin	ATLANTIQUE/BENIN	NIAOULI STATION,60KM NORTH OF COTONOU	6.7	2.1167	Institute, Experimental station, Research	Sub-equatorial	Frequent	Original genebank data OK
TVu-8667	NIAOULI NO.7	Traditional cultivar / Landrace	Benin	ATLANTIQUE/BENIN	NIAOULI STATION,60KM NORTH OF COTONOU	6.7	2.1167	Institute, Experimental station, Research	Sub-equatorial	Frequent	Original genebank data OK
TVu-8671	NIAOULI NO.12	Traditional cultivar / Landrace	Benin	ATLANTIQUE/BENIN	NIAOULI STATION,60KM NORTH OF COTONOU	6.7	2.1167	Institute, Experimental station, Research	Sub-equatorial	Frequent	Original genebank data OK
TVu-8673	NIAOULI NO.15	Traditional cultivar / Landrace	Benin	ATLANTIQUE/BENIN	NIAOULI STATION,60KM NORTH OF COTONOU	6.7	2.1167	Institute, Experimental station, Research	Sub-equatorial	Frequent	Original genebank data OK
TVu-8712	AGONVY NO.3	Traditional cultivar / Landrace	Benin	OUEME/BENIN	AGONVY ,97KM NORTH EAST OF COTONOU	6.8833	2.55	Farm Store	Sub-equatorial	Frequent	Original genebank data OK
TVu-8779	EX GABE	Traditional cultivar / Landrace	Benin		36KM N DASSA TO SAVE ROAD BENIN REPUBLIC	8	2.3667	Farm Store	Guinea Savanna	Frequent	Original genebank data OK
TVu-8781	OIAGUI NO.2	Traditional cultivar / Landrace	Benin		14KM N SAVE TO PARAKOU ROAD BENIN REPUBLIC	8.0833	2.55	Farm Store	Guinea Savanna	Frequent	Original genebank data OK
TVu-8783	EWA EX KOKORO	Traditional cultivar / Landrace	Benin		46KM N ON SAVE TO PARAKOU ROAD BENIN REPUBLIC	8.4	2.6	Farm Store	Guinea Savanna	Frequent	Original genebank data OK
TVu-8786	MALETE NO.2	Traditional cultivar / Landrace	Benin		85KM N ON SAVE PARAKOU ROAD	8.75	2.6	Farm Store	Guinea Savanna	Frequent	Original genebank data OK
TVu-8788	BADE NO.1	Traditional cultivar / Landrace	Benin		137KM N SAVE TO PARAKOU ROAD BENIN REPUBLIC	9.2333	2.5667	Farm Store	Guinea Savanna	Frequent	Original genebank data OK
TVu-8790	GOROBANI NO.1	Traditional cultivar / Landrace	Benin		5KM W PARAKOU TO BETEROU ROAD	9.2333	2.5667	Farm Store	Guinea Savanna	Frequent	Original genebank data OK
TVu-8800	TEBO NO.2	Traditional cultivar / Landrace	Benin		13KM E OF N'DALI REPUBLIC OF BENIN .BORGOU PROVINCE,NIKKI DISTRICT,TEBO VILLAGE	9.8333	2.85	Farm Store	Guinea Savanna	Frequent	Original genebank data OK
TVu-8805	SWII EX BIRO	Traditional cultivar / Landrace	Benin		24KM E OF N'DALI GTO NIKKI BENIN REPUBLIC	9.9	2.95	Farm Store	Guinea Savanna	Frequent	Original genebank data OK
TVu-8806	SWII EX SEREKALE	Traditional cultivar / Landrace	Benin		35KM E. OF NDALI TO NIKKI BENIN REPUBLIC	9.9167	3.05	Farm Store	Guinea Savanna	Frequent	Original genebank data OK
TVu-8810	SWII EX TOUME	Traditional cultivar / Landrace	Benin		BOROGOU VILLAGE 37KM NW OF INA TO SINENDE REPUBLIC OF BENIN	10.0833	2.4667	Farm Store	Sudan Savanna	Frequent	Original genebank data OK
TVu-8811	SWII EX FO-BOURE	Traditional cultivar / Landrace	Benin		BOROGOU VILLAGE 44KM NW OF INA TO SINENDE REPUBLIC OF BENIN	10.1167	2.4	Farm Store	Sudan Savanna	Frequent	Original genebank data OK
TVu-8812	SWII EX OUARI	Traditional cultivar / Landrace	Benin		BOROGOU VILLAGE 59 KMOF INA TO SINENDE REPUBLIC OF BENIN	10.28	2.4	Farm Store	Sudan Savanna	Frequent	Original genebank data OK
TVu-8817	PEDAROU BLACK EYE	Traditional cultivar / Landrace	Benin		10KM N OF BIMBEREKE TO KAN.PEDAROU VILLAGE.BIMBEREKE DISTRICT,BORGOU PROVISIN	10.3	2.7	Farm Store	Sudan Savanna	Frequent	Original genebank data OK
TVu-8823	EX KANDI WILD	Wild	Benin		KANDI VILLAGE.KANDI DISTRICT ,BORGOU DISTRICT 111KM N OF BIMBEREKE BENIN REPUBLIC	11.1333	2.9333	Wild habitat	Sudan Savanna	Occassional	Original genebank data OK
TVu-8828	ANGARA-DEBOU NO.3	Traditional cultivar / Landrace	Benin		ANGARA-DEBOU VILLAGE KANDI DISTRICT 24KM N OF KANDI TO MALANVILLE	11.3167	3.05	Farm Store	Sudan Savanna	Frequent	Original genebank data OK
TVu-8832	EX GBINIKKI	Traditional cultivar / Landrace	Benin		GBINIKKI VILLAGE .BANIKOARA DISTRICT .BORGOU PROVINCE .12KM W. OF BANIKORA BENIN REPUBLIC	11.3	2.3167	Farm Store	Sudan Savanna	Frequent	Original genebank data OK
TVu-8834	EX KOKIBEROU	Traditional cultivar / Landrace	Benin		KOKIBEROU VILLAGE.BANIKOARA DISTRICT.BORGOU PROVINCE. 9KM S OF BANIKOARA TO PEHONK	11.2	2.3	Farm Store	Sudan Savanna	Frequent	Original genebank data OK
TVu-8838	GOUMORI NO.1	Traditional cultivar / Landrace	Benin	BORGOU	GOUMORI VILLAGE BANIKOARA DISTRICT BORGOU PROVINCE 22KM S OF BANIKOSA TO PEHONKO	11.1667	2.2833	Farm Store	Sudan Savanna	Frequent	Original genebank data OK
TVu-8844	KABA-KOUDEGOU NO.2	Traditional cultivar / Landrace	Benin	ATACORA	KABA-KOUNDEGOU VILLAGE NATITINGOU DISTRICT ATACORA PROVINCE ,13KM N OF NATITINGOU TO TANGUIETA	10.3833	1.35	Farm Store	Sudan Savanna	Frequent	Original genebank data OK
TVu-8846	TAGAYEYE NO.1	Traditional cultivar / Landrace	Benin	ATACORA	TAGAYE VILLAGE NATIITNGOU DISTRICT ATACORA DISTRICT 12KM SW OF NATITINGOU TO BOUKOMBE	10.2667	1.3	Farm Store	Sudan Savanna	Frequent	Original genebank data OK
TVu-8847	TAGAYEYE NO.2	Traditional cultivar / Landrace	Benin	ATACORA	TAGAYE VILLAGE NATIITNGOU DISTRICT ATACORA DISTRICT 12KM SW OF NATITINGOU TO BOUKOMBE	10.2667	1.3	Farm Store	Sudan Savanna	Frequent	Original genebank data OK
TVu-8850	EX KOPARGO	Traditional cultivar / Landrace	Benin		KOPARGO VILLAGE .59KM S NATITINGOU DJOUGOU	9.8333	1.55	Farm Store	Sudan Savanna	Frequent	Original genebank data OK
TVu-8851	BADJOUDE NO.1	Traditional cultivar / Landrace	Benin		BADJOUDE 130KM W OF DJOUGOU	9.455173556	0.809840281	Farm Store	Sudan Savanna	Frequent	Checked/updated by Kevin
TVu-8888	MONKPA NO.1	Traditional cultivar / Landrace	Benin		22KM WEST OF DASSA TO SAVALOU.MONKPA VILLAGE	7.9333	2.0667	Farm Store	Derived Savanna	Frequent	Original genebank data OK
TVu-8889	MONKPA NO.2	Traditional cultivar / Landrace	Benin		22KM WEST OF DASSA TO SAVALOU.MONKPA VILLAGE	7.9333	2.0667	Farm Store	Derived Savanna	Frequent	Original genebank data OK
TVu-8930	JALINGO NO.3	Traditional cultivar / Landrace	Nigeria		FROM FARM STORE 8KM SOUTH EAST OF AGRICULTURESERVICE DIV.MINISTRY OF NATURAL RESOURSE JALINGO	8.85	11.4	Farm Store		Frequent	Original genebank data OK
TVu-8945	YAR MUTUM NO.1	Traditional cultivar / Landrace	Nigeria		MINISTRY OF NATURAL RESOURCES AGRIC.SERVICES DIVISION ,JALINGO	8.8833	11.3333	Institute, Experimental station, Research		Frequent	Original genebank data OK
TVu-8973	16 Km W MUBI TO GOMBE	Traditional cultivar / Landrace	Nigeria		16 Km W MUBI TO GOMBE	10.3	13.1667	Farm Store		Frequent	Original genebank data OK
TVu-8988	42 Km S MUBI TO SORAU	Traditional cultivar / Landrace	Nigeria		42 Km S MUBI TO SORAU	9.9333	13.2333	Crop		Abundant	Original genebank data OK
TVu-8989	42 Km S MUBI TO SORAU	Traditional cultivar / Landrace	Nigeria		42 Km S MUBI TO SORAU	9.9333	13.2333	Crop		Abundant	Original genebank data OK
TVu-8990	50 Km S MUBI TO BELEL	Traditional cultivar / Landrace	Nigeria		50 Km S MUBI TO BELEL	9.8333	13.2167	Farm Store		Frequent	Original genebank data OK
TVu-9018	WILD EX GANYE	Wild	Nigeria		4km EAST OF GANYE	8.4167	12.1333	Wild habitat		Rare	Original genebank data OK
TVu-9051	FOUMBOT LOCAL NO.1	Traditional cultivar / Landrace	Cameroon		15KM E OF BAFOUSSAM MARKET TO FOUMBOT	5.4833	10.5	Farm Store	Montane	Frequent	Original genebank data OK
TVu-9110	ODOGBOLU NO.1	Traditional cultivar / Landrace	Nigeria	OGUN	ODOGBOLU,OGUN STATE	6.9167	3.8333	Farm Store	Forest	Occassional	Original genebank data OK
TVu-9114	2 Km W ABEOKUTA TO ILARO	Traditional cultivar / Landrace	Nigeria	OGUN	2 Km W ABEOKUTA TO ILARO	7.12879462	3.300219562	Crop	Forest	Occassional	Checked/updated by Kevin
TVu-9131	EX ADO-ODO	Traditional cultivar / Landrace	Nigeria	OGUN	ADO-ODO	6.604349032	2.949095369	Crop	Forest	Occassional	Checked/updated by Kevin
TVu-9136	EX MEKO	Traditional cultivar / Landrace	Nigeria		MEKO,OGUN STATE	7.448658954	2.836101941	Farm Store	Forest	Occassional	Checked/updated by Kevin
TVu-9156	EX EDE	Traditional cultivar / Landrace	Nigeria	OYO	EDE,OSUN STATE. 2KM OF EDE TO ODE-OMU	7.75	4.4167	Crop	Forest	Occassional	Original genebank data OK
TVu-9233	IKOKOTO NO.1	Traditional cultivar / Landrace	Tanzania		REGION IRINGA ,DISTRICT IRINGA VILLAGE IKOKOTO	-7.6833	35.983299	Farm Store	Guinea Savanna	Frequent	Original genebank data OK
TVu-9234	IKOKOTO NO.2	Traditional cultivar / Landrace	Tanzania		REGION IRINGA ,DISTRICT IRINGA VILLAGE IKOKOTO	-7.6833	35.983299	Farm Store	Guinea Savanna	Frequent	Original genebank data OK
TVu-9237	IKOKOTO NO.5	Traditional cultivar / Landrace	Tanzania		REGION IRINGA ,DISTRICT IRINGA VILLAGE IKOKOTO	-7.6833	35.983299	Farm Store	Guinea Savanna	Frequent	Original genebank data OK
TVu-9238	IKOKOTO NO.6	Traditional cultivar / Landrace	Tanzania		REGION IRINGA ,DISTRICT IRINGA VILLAGE IKOKOTO	-7.6833	35.983299	Farm Store	Guinea Savanna	Frequent	Original genebank data OK
TVu-9249	KLEFE DOME N0.2	Traditional cultivar / Landrace	Ghana		FROM KLEFE DOME	6.5667	0.4833	Farm Store	Savanna/Forest transition	Occassional	Original genebank data OK
TVu-9256	KADOMBA NO.2	Traditional cultivar / Landrace	Burkina Faso		KADOMBA 58KM BOBO TO DEDOUGOU	11.5333	-4	Farm Store	Sudan Savanna	Frequent	Original genebank data OK
TVu-9265	TENGRELA NO.1	Traditional cultivar / Landrace	Burkina Faso		TENGRELA 92KM FROM BOBO TO SSINDOU	10.6667	-4.8	Farm Store	Sudan Savanna	Frequent	Original genebank data OK
TVu-9285	IFON NO.5	Traditional cultivar / Landrace	Nigeria	ONDO	IFON,ONDO STATE	6.8333	5.8333	Farm Store	Forest	Occassional	Original genebank data OK
TVu-9321	25 Km W UGHELI TO WARRI	Traditional cultivar / Landrace	Nigeria	Bendel	25 Km W UGHELI TO WARRI	5.4167	5.8333	Crop	Forest	Frequent	Original genebank data OK
TVu-9342	EX SANGHA	Traditional cultivar / Landrace	Mali		SANGHA	14.4667	-3.3	Farm Store	Savanna	Frequent	Original genebank data OK
TVu-9343	EX SANGHA	Traditional cultivar / Landrace	Mali		SANGHA	14.4667	-3.3	Farm Store	Savanna	Frequent	Original genebank data OK
TVu-9352	EX KARIKA (95Km BAMAKO-NARA)	Traditional cultivar / Landrace	Mali		KARIKA (95Km BAMAKO-NARA)	13.36489059	-7.992374818	Farm Store	Sudan Savanna	Frequent	Checked/updated by Kevin
TVu-9362	EX CHIP (53 Km NE SHENDAM)	Traditional cultivar / Landrace	Nigeria		CHIP (53 Km NE SHENDAM)	9.190087907	9.381844763	Crop	Montane	Frequent	Checked/updated by Kevin
TVu-9443	SAHRAGT EL-KUBRA BLACK EYE 1	Traditional cultivar / Landrace	Egypt		SAHRAGT ELKUBRA VILLAGE 10KM S MIR GHANA TOWN DAQAHLIYA GOVERNMENT	30.904915	31.24810371	Farm Store	Sudan Savanna	Frequent	Checked/updated by Kevin
TVu-9446	SAHRAGT EL-KUBRA RED EYE 6	Traditional cultivar / Landrace	Egypt		SAHRAGT ELKUBRA VILLAGE 10KM S MIR GHANA TOWN DAQAHLIYA GOVERNORATE	30.904915	31.24810371	Farm Store	Sudan Savanna	Frequent	Checked/updated by Kevin
TVu-9457	MANSURA NO EYE 1	Traditional cultivar / Landrace	Egypt		MANSURA TOWN DAQAHLIYA GOVERNORATE	31	31.416667	Crop	Sudan Savanna	Frequent	Original genebank data OK
TVu-9461	MANSURA NO EYE 2	Traditional cultivar / Landrace	Egypt		MANSURA TOWN DAQAHLIYA GOVERNORATE	31	31.416667	Farm Store	Sudan Savanna	Frequent	Original genebank data OK
TVu-9463	MANSURA LOCAL 2	Traditional cultivar / Landrace	Egypt		MANSURA TOWN DAQAHLIYA GOVERNORATE	31	31.416667	Farm Store	Sudan Savanna	Frequent	Original genebank data OK
TVu-9468	MANSURA NO EYE 5	Traditional cultivar / Landrace	Egypt		MANSURA TOWN DAQAHLIYA GOVERNORATE	31	31.416667	Farm Store	Sudan Savanna	Frequent	Original genebank data OK
TVu-9469	MANSURA RED EYE 6	Traditional cultivar / Landrace	Egypt		MANSURA TOWN DAQAHLIYA GOVERNORATE	31	31.416667	Farm Store	Sudan Savanna	Frequent	Original genebank data OK
TVu-9474	MANSURA RED EYE 11	Traditional cultivar / Landrace	Egypt		MANSURA TOWN DAQAHLIYA GOVERNORATE	31	31.416667	Farm Store	Sudan Savanna	Frequent	Original genebank data OK
TVu-9477	MANSURA BLACK EYE 5	Traditional cultivar / Landrace	Egypt		MANSURA TOWN DAQAHLIYA GOVERNORATE	31	31.416667	Crop	Sudan Savanna	Frequent	Original genebank data OK
TVu-9480	MANSURA RED EYE 14	Traditional cultivar / Landrace	Egypt		MANSURA TOWN DAQAHLIYA GOVERNORATE	31	31.416667	Crop	Sudan Savanna	Frequent	Original genebank data OK
TVu-9483	MANSURA RED EYE 15	Traditional cultivar / Landrace	Egypt		MANSURA TOWN DAQAHLIYA GOVERNORATE	31	31.416667	Crop	Sudan Savanna	Frequent	Original genebank data OK
TVu-9486	MANSURA RED EYE 17	Traditional cultivar / Landrace	Egypt		MANSURA TOWN DAQAHLIYA GOVERNORATE	31	31.416667	Crop	Sudan Savanna	Frequent	Original genebank data OK
TVu-9487	MANSURA RED EYE 18	Traditional cultivar / Landrace	Egypt		MANSURA TOWN DAQAHLIYA GOVERNORATE	31	31.416667	Crop	Sudan Savanna	Frequent	Original genebank data OK
TVu-9492	MANSURA SPECKLED CREAM NO.2	Traditional cultivar / Landrace	Egypt		MANSURA TOWN DAQAHLIYA GOVERNORATE	31	31.416667	Crop	Sudan Savanna	Frequent	Original genebank data OK
TVu-9497	KAFR WESTANY NO EYE 2	Traditional cultivar / Landrace	Egypt		KAFR WESTANY VILLAGE 11KM S GAMASA VILLAGE DAQAHLIYA GOVER.	31.35	31.5	Crop	Sudan Savanna	Frequent	Original genebank data OK
TVu-9498	KAFR WESTANY NO EYE 3	Traditional cultivar / Landrace	Egypt		KAFR WESTANY VILLAGE 11KM S GAMASA VILLAGE DAQAHLIYA GOVER.	31.35	31.5	Crop	Sudan Savanna	Frequent	Original genebank data OK
TVu-9499	EX KAFR WESTANY	Traditional cultivar / Landrace	Egypt		KAFR WESTANY VILLAGE 11KM S GAMASA VILLAGE DAQAHLIYA GOVER.	31.35	31.5	Crop	Sudan Savanna	Frequent	Original genebank data OK
TVu-9504	KAFR WESTANY BLACK EYE 1	Traditional cultivar / Landrace	Egypt		KAFR WESTANY VILLAGE 11KM S GAMASA VILLAGE DAQAHLIYA GOVER.	31.35	31.5	Crop	Sudan Savanna	Frequent	Original genebank data OK
TVu-9505	KAFR WESTANY NO EYE 5	Traditional cultivar / Landrace	Egypt		KAFR WESTANY VILLAGE 11KM S GAMASA VILLAGE DAQAHLIYA GOVER.	31.35	31.5	Crop	Sudan Savanna	Frequent	Original genebank data OK
TVu-9506	KAFR WESTANY NO EYE 6	Traditional cultivar / Landrace	Egypt		KAFR WESTANY VILLAGE 11KM S GAMASA VILLAGE DAQAHLIYA GOVER.	31.35	31.5	Crop	Sudan Savanna	Frequent	Original genebank data OK
TVu-9508	KAFR WESTANY BLACK EYE 2	Traditional cultivar / Landrace	Egypt		KAFR WESTANY VILLAGE 11KM S GAMASA VILLAGE DAQAHLIYA GOVER.	31.35	31.5	Crop	Sudan Savanna	Frequent	Original genebank data OK
TVu-9510	EL HAWASHM BLACK EYE 1	Traditional cultivar / Landrace	Egypt		EL HAWASHU VILLAGE 9KM S DAMIELTA TOWN DAMIETTA	31.366667	31.966667	Crop	Sudan Savanna	Frequent	Checked/updated by Kevin
TVu-9514	EL HAWASHM NO EYE 1	Traditional cultivar / Landrace	Egypt		EL HAWASHU VILLAGE 9KM S DAMIELTA TOWN DAMIETTA	31.366667	31.966667	Crop	Sudan Savanna	Frequent	Checked/updated by Kevin
TVu-9516	EL HAWASHM BLACK EYE 5	Traditional cultivar / Landrace	Egypt		EL HAWASHU VILLAGE 9KM S DAMIELTA TOWN DAMIETTA	31.366667	31.966667	Crop	Sudan Savanna	Frequent	Checked/updated by Kevin
TVu-9522	EL HAWASHM NO EYE 3	Traditional cultivar / Landrace	Egypt		EL HAWASHU VILLAGE 9KM S DAMIELTA TOWN DAMIETTA	31.366667	31.966667	Crop	Sudan Savanna	Frequent	Checked/updated by Kevin
TVu-9544	MINYET EL-QAMH BROWN EYE 6	Traditional cultivar / Landrace	Egypt		MINYET EL-QAMH VILLAGE (23 KM E BANHA TOWN SHARAIYA GOV.)	30.533333	31.366667	Crop	Sudan Savanna	Frequent	Original genebank data OK
TVu-9553	ZAGAZIG NO.2	Traditional cultivar / Landrace	Egypt		ZAGAZIG TOWN SHARQIYA GOV.	30.6	31.516667	Crop	Sudan Savanna	Frequent	Original genebank data OK
TVu-9554	ZAGAZIG NO.3	Traditional cultivar / Landrace	Egypt		ZAGAZIG TOWN SHARQIYA GOV.	30.6	31.516667	Crop	Sudan Savanna	Frequent	Original genebank data OK
TVu-9556	ZAGAZIG NO. 5	Traditional cultivar / Landrace	Egypt		ZAGAZIG TOWN SHARQIYA GOV.	30.6	31.516667	Crop	Sudan Savanna	Frequent	Original genebank data OK
TVu-9557	ZAGAZIG NO. 6	Traditional cultivar / Landrace	Egypt		ZAGAZIG TOWN SHARQIYA GOV.	30.6	31.516667	Crop	Sudan Savanna	Frequent	Original genebank data OK
TVu-9576	TANTA BROWN EYE 3	Traditional cultivar / Landrace	Egypt		TANTA TOWN 86 KM N CAIRO GHARBIYA GOV.	30.783333	31	Crop	Sudan Savanna	Frequent	Original genebank data OK
TVu-9579	TANTA BROWN EYE 6	Traditional cultivar / Landrace	Egypt		TANTA TOWN 86 KM N CAIRO GHARBIYA GOV.	30.783333	31	Crop	Sudan Savanna	Frequent	Original genebank data OK
TVu-9587	TANTA RED EYE 1	Traditional cultivar / Landrace	Egypt		TANTA TOWN 86 KM N CAIRO GHARBIYA GOV.	30.783333	31	Crop	Sudan Savanna	Frequent	Original genebank data OK
TVu-9596	TANTA BLACK EYE 4	Traditional cultivar / Landrace	Egypt		TANTA TOWN 86 KM N CAIRO GHARBIYA GOV.	30.783333	31	Crop	Sudan Savanna	Frequent	Original genebank data OK
TVu-9600	TANTA BROWN EYE 15	Traditional cultivar / Landrace	Egypt		TANTA TOWN 86 KM N CAIRO GHARBIYA GOV.	30.783333	31	Crop	Sudan Savanna	Frequent	Original genebank data OK
TVu-9604	KHARSIT BROWN EYE	Traditional cultivar / Landrace	Egypt		KHARSIT VILLAGE 5 KM N TANTA GHARBIYA	30.8	30.978611	Crop	Sudan Savanna	Frequent	Original genebank data OK
TVu-9606	IBYAR NO EYE 1	Traditional cultivar / Landrace	Egypt		IBYAR VILLAGE 16KM N TANTA GHARBIYA GOV.	30.85	30.866667	Crop	Sudan Savanna	Frequent	Original genebank data OK
TVu-9609	IBYAR BLACK EYE 1	Traditional cultivar / Landrace	Egypt		IBYAR VILLAGE 16KM N TANTA GHARBIYA GOV.	30.85	30.866667	Crop	Sudan Savanna	Frequent	Original genebank data OK
TVu-9615	IBYAR BLACK EYE 2	Traditional cultivar / Landrace	Egypt		IBYAR VILLAGE 16KM N TANTA GHARBIYA GOV.	30.85	30.866667	Farm Store	Sudan Savanna	Frequent	Original genebank data OK
TVu-9620	IBYAR RED EYE 6	Traditional cultivar / Landrace	Egypt		IBYAR VILLAGE 16KM N TANTA GHARBIYA GOV.	30.85	30.866667	Crop	Sudan Savanna	Frequent	Original genebank data OK
TVu-9621	IBYAR NO EYE 7	Traditional cultivar / Landrace	Egypt		IBYAR VILLAGE 16KM N TANTA GHARBIYA GOV.	30.85	30.866667	Crop	Sudan Savanna	Frequent	Original genebank data OK
TVu-9634	QUTUR BROWN EYE 1	Traditional cultivar / Landrace	Egypt		QUTUR 50 KM N TANTA GHARBIYA GOV.	30.966667	30.966667	Farm Store	Sudan Savanna	Frequent	Original genebank data OK
TVu-9637	QUTUR BROWN EYE 3	Traditional cultivar / Landrace	Egypt		QUTUR 50 KM N TANTA GHARBIYA GOV.	30.966667	30.966667	Farm Store	Sudan Savanna	Frequent	Original genebank data OK
TVu-9640	KAFR EL-SHEIK BLACK EYE 1	Traditional cultivar / Landrace	Egypt		KAFR-EL-SHEIK 133 KM SE ALX KAFR-EL-SHEIK GOV.	31.011667	30.933333	Crop	Sudan Savanna	Frequent	Original genebank data OK
TVu-9648	KAFR EL-SHEIK RED EYE 4	Traditional cultivar / Landrace	Egypt		KAFR-EL-SHEIK 133 KM SE ALX KAFR-EL-SHEIK GOV.	31.011667	30.933333	Crop	Sudan Savanna	Frequent	Original genebank data OK
TVu-9650	KAFR EL-SHEIK NO.3	Traditional cultivar / Landrace	Egypt		KAFR-EL-SHEIK 133 KM SE ALX KAFR-EL-SHEIK GOV.	31.011667	30.933333	Crop	Sudan Savanna	Frequent	Original genebank data OK
TVu-9651	KAFR EL-SHEIK NO.4	Traditional cultivar / Landrace	Egypt		KAFR-EL-SHEIK 133 KM SE ALX KAFR-EL-SHEIK GOV.	31.011667	30.933333	Farm Store	Sudan Savanna	Frequent	Original genebank data OK
TVu-9663	KAFR EL-SHEIK NO EYE 3	Traditional cultivar / Landrace	Egypt		KAFR-EL-SHEIK 133 KM SE ALX KAFR-EL-SHEIK GOV.	31.011667	30.933333	Farm Store	Sudan Savanna	Frequent	Original genebank data OK
TVu-9676	EL-RIAD NO EYE 1	Traditional cultivar / Landrace	Egypt		EL-RIAD 35KM NE KAFR-EL-SHEIK KARF-EL-SHEIK GOV.	31.2	31.011667	Farm Store	Sudan Savanna	Frequent	Original genebank data OK
TVu-968	EX LOKOJA	Traditional cultivar / Landrace	Nigeria		LOKOJA	7.8024	6.743				Original genebank data OK
TVu-969	EX LOKOJA	Traditional cultivar / Landrace	Nigeria		LOKOJA	7.8024	6.743				Original genebank data OK
TVu-9701	FUWA BLACK EYE	Traditional cultivar / Landrace	Egypt		FUWA 16KM N DISUA KAFREL-SHEIK GOV.	31.2	30.4	Farm Store	Sudan Savanna	Frequent	Original genebank data OK
TVu-971	EX LOKOJA	Traditional cultivar / Landrace	Nigeria		LOKOJA	7.8024	6.743				Original genebank data OK
TVu-9716	DAMANHUR NO EYE 1	Traditional cultivar / Landrace	Egypt		DAMANHUR BAHEIRA GOVG.	31.001667	30.466667	Crop	Sudan Savanna	Frequent	Original genebank data OK
TVu-972	EX LOKOJA	Traditional cultivar / Landrace	Nigeria		LOKOJA	7.8024	6.743				Original genebank data OK
TVu-9724	ABU HUMMUS BROWN EYE 1	Traditional cultivar / Landrace	Egypt		ABU HUMMUS 40KM N DANANHUR BAHEIRA	31.01	30.316667	Farm Store	Sudan Savanna	Frequent	Original genebank data OK
TVu-9725	ABU HUMMUS NO EYE 1	Traditional cultivar / Landrace	Egypt		ABU HUMMUS 40KM N DANANHUR BAHEIRA	31.01	30.316667	Farm Store	Sudan Savanna	Frequent	Original genebank data OK
TVu-9732	ABU HUMMUS BROWN EYE 4	Traditional cultivar / Landrace	Egypt		ABU HUMMUS 40KM N DANANHUR BAHEIRA	31.01	30.316667	Farm Store	Sudan Savanna	Frequent	Original genebank data OK
TVu-9739	ABU HUMMUS NO EYE 4	Traditional cultivar / Landrace	Egypt		ABU HUMMUS 40KM N DANANHUR BAHEIRA	31.01	30.316667	Crop	Sudan Savanna	Frequent	Original genebank data OK
TVu-980	WAKEN GOMBE	Traditional cultivar / Landrace	Nigeria		KANO ,NIGERIA	12.0001	8.51672				Original genebank data OK
TVu-9842	PHALUMBE NO.2	Traditional cultivar / Landrace	Malawi		PHALUMBE,MALAWI	-15.8064	35.6507	Farm Store		Frequent	Original genebank data OK
TVu-9848	NYEZANI NO.2	Traditional cultivar / Landrace	Malawi		NYEZANI,MALAWI	-12.60978822	33.34397984	Farm Store		Frequent	Checked/updated by Kevin
TVu-9851	NYEZANI NO.5	Traditional cultivar / Landrace	Malawi		NYOZANI,MALAWI	-12.60978822	33.34397984	Farm Store		Frequent	Checked/updated by Kevin
TVu-9909	CHEWEATAN NO.2	Traditional cultivar / Landrace	Malawi		CHEWEATAN,MLAWI	-13.58323844	33.16670265	Crop		Frequent	Checked/updated by Kevin
TVu-9913	CHEWEATAN NO.6	Traditional cultivar / Landrace	Malawi		CHEWEATAN,MLAWI	-13.58323844	33.16670265	Crop		Frequent	Checked/updated by Kevin
TVu-9914	CHEWEATAN NO.7	Traditional cultivar / Landrace	Malawi		CHEWEATAN,MLAWI	-13.58323844	33.16670265	Crop		Frequent	Checked/updated by Kevin
TVu-9917	PHUMULIA NO.2	Traditional cultivar / Landrace	Malawi		PHUMULIA,MaLAWI	-14.41371238	34.52868449	Crop		Frequent	Checked/updated by Kevin
TVu-9944	CHITSEKO NO.1	Traditional cultivar / Landrace	Malawi		CHITSERO,MALAWI	-16.43867727	35.18019552	Crop		Frequent	Checked/updated by Kevin
TVu-997	EX PRINCES	Traditional cultivar / Landrace	Ghana			4.8049836	-2.1333337				Original genebank data OK
